# Supplementary material for: Targetable Vulnerabilities in MYC‐Driven B Cell Lymphomas Resistant to BCR Extinction
Source: Hematol Oncol. 2026 Feb 11;44(2):e70175. doi: 10.1002/hon.70175 (PMC12892111; doi:10.1002/hon.70175)
Supplement: Supplementary file 5 — Table S1: Set of compounds evaluated in the primary screening. [file HON-44-e70175-s008.xlsx]

## Sheet: primary screening set
Supplementary Table 1. Set of compounds evaluated in the primary screening
Compound name	Target	Pathway	BCR_negative_Percent_Viability at 0,5µM	BCR_positive_Percent_Viability at 0,5µM
CUDC-907	HDAC, PI3Ka	epigenetics	-0.186612	-0.352769
Lexibulin	tubulin	cytoskeletal signaling	0.158056	-0.135506
Milciclib	CDK	cell cycle	-0.288768	-0.131166
BGT226	mTOR,PI3K	PI3K/Akt/mTOR	0.058708	0.006135
GM_1534_34	N/A	propietray molecule	-0.013393	0.034699
Paclitaxel	tubulin	cytoskeletal signaling	0.035214	0.095121
Belinostat	HDAC	epigenetics	0.169368	0.197709
Picropodophyllin	IGF1R	protein tyrosine kinase	0.485275	0.246536
Combretastatin A4	tubulin	cytoskeletal signaling	0.232046	0.275937
Obatoclax	Bcl-2	apoptosis	-0.003979	0.276546
Quisinostat	HDAC	epigenetics	0.321951	0.292507
Monomethyl auristatin E	tubulin	cytoskeletal signaling	0.267933	0.30038
Eltanexor	CRM1	transmembrane transporters	0.598946	0.311241
Panobinostat	HDAC	epigenetics	0.198915	0.330191
CPI-203	BRD4	epigenetics	0.375522	0.354389
Etoposide	Topo II	DNA damage	0.355138	0.383943
Volasertib	PLK1	cell cycle	0.44542	0.398996
Dinaciclib	CDK	cell cycle	0.751375	0.430526
Homoharringtonine	STAT	JAK/STAT	0.330175	0.454026
GDC-0575	Chk1	DNA damage response	0.331881	0.455293
YM155	Survivin	apoptosis	0.408931	0.468652
Doxorubicin	Topo II	DNA damage	0.043181	0.508287
SB743921 HCl	KSP	cell cycle	0.866312	0.517072
INCB057643	BET	epigenetics	0.547175	0.544217
Gemcitabine	DNA	DNA synthesis	0.448376	0.569637
P276-00	CDK1,4,9	cell cycle	0.490923	0.573397
Colchicine	tubulin	Cytoskeletal Signaling	0.5686	0.592551
OTX015	BET	epigenetics	0.347886	0.618592
Mitoxantrone 2HCl	Topo II	DNA damage	0.93452	0.661323
Dovitinib Lactate	FLT-3,c-Kit	protein tyrosine kinase	0.751838	0.690766
Abexinostat	HDAC	epigenetics	0.363332	0.696585
THZ1	CDK7	cell cycle	1.06217	0.722388
Pirarubicin	Topo II	DNA damage	0.840141	0.730083
Amonafide	Topo II	DNA damage	0.647935	0.772166
Amsacrine hydrochloride	Topo II	DNA damage	0.631623	0.799759
Givinostat	HDAC	epigenetics	0.780755	0.83747
KX2-391	Src	protein tyrosine kinase	0.922345	0.841843
Teniposide	Topo II	DNA damage	0.735227	0.841904
MP_1497_1	N/A	propietray molecule	0.682923	0.845399
Topotecan	Topo I	DNA damage	0.41403	0.849232
ARQ 621	KSP	cell cycle	0.916182	0.850119
Triptolide	XPB (ERCC3) subunit of TFIIH and HSP	immunology & inflammation	0.870409	0.862218
Onalespib	HSP90	cytoskeletal signaling	0.761542	0.915605
Docetaxel	tubulin	cytoskeletal signaling	0.627913	0.917417
Pixantrone Maleate	DNA	DNA damage	0.715828	0.928589
Plinabulin	tubulin	cytoskeletal signaling	1.08248	0.931759
pyrvinium	N/A	N/A	0.674325	0.937414
CX-6258 HCl	pim	JAK/STAT	0.890276	0.940311
CHIR-124	Chk1	DNA damage response	0.898531	0.949351
Niraparib	PARP1,PARP2	DNA damage response	0.967884	0.952227
Adavosertib	Wee1	DNA damage response	1.03077	0.969089
BI 2536	PLK1	cell cycle	0.687273	1.00471
Selinexor	CRM1	transmembrane transporters	0.783776	1.03051
AZD7762	Chk	DNA damage response	0.957275	1.04243
Hydroxy Camptothecine	Topo I	DNA damage	0.591751	1.04566
Luminespib	HSP90	cytoskeletal signaling	1.74917	1.06633
Omaveloxolone	NF-kappa-B	immunology & inflammation	1.10526	1.08131
Vinblastine sulfate	tubulin	cytoskeletal signaling	0.95296	1.08757
Pluripotin	ERK	MAPK	1.26876	1.10227
VLX1570	DUB	proteasome	0.96481	1.10413
GSK461364	PLK1	cell cycle	1.17434	1.10422
Halofuginone	COL1A1,MMP2	immunology & inflammation	0.849773	1.11288
ABT-751	tubulin	cytoskeletal signaling	1.03512	1.19792
XL888	HSP90	cytoskeletal signaling	1.40887	1.19897
PF-04929113	HSP90	cytoskeletal signaling	1.11604	1.20487
Carfilzomib	proteasome	proteasome	1.73447	1.32665
Patupilone	tubulin	cytoskeletal signaling	1.2828	1.44157
Mitomycin C	DNA	DNA damage	0.428686	1.45824
Ganetespib	HSP90	cytoskeletal signaling	1.48201	1.46385
Oprozomib	proteasome	proteasome	1.35894	1.47379
Rabusertib	Chk1	DNA damage response	1.03533	1.49193
Ponatinib	BCR-Abl, PDGFRa, VEGFR2, FGFR1	protein tyrosine kinase	2.17657	1.52489
Cabazitaxel	tubulin	cytoskeletal signaling	1.02877	1.53654
GSK1070916	Aurora kinase	cell cycle	1.7045	1.68315
Adavivint	Wnt/beta-catenin	stem cells & Wnt	2.68191	1.6839
Bortezomib	proteasome	proteasome	1.74578	1.68569
Decitabine	DNA	DNA synthesis	1.17088	1.76546
PU-H71	HSP90	cytoskeletal signaling	1.39596	1.99599
MBQ-167	Rac,Cdc42	GTPases	2.9473	2.30902
Hesperadin	Aurora kinase	cell cycle	2.30158	2.38254
Mocetinostat	HDAC1,HDAC2,HDAC3	epigenetics	0.742794	2.61878
Floxuridine	thymidylate synthase	DNA synthesis	2.11123	2.65748
Pralatrexate	Dihydrofolate reductase	DNA synthesis	2.91052	2.88517
Mebendazole	tubulin	N/A	2.29786	3.01655
CYTARABINE	DNA	DNA synthesis	1.73559	3.05259
BIIB021	HSP90	cytoskeletal signaling	2.26148	3.05533
JIB-04	KDM	epigenetics	1.33181	3.08528
Bardoxolone Methyl	NRF2,IKK	immunology & inflammation	1.92385	3.14285
Raltitrexed	thymidylate synthase	DNA synthesis	2.23893	3.2273
Fumagillin	Methionine aminopeptidase 2	N/A	3.90135	3.36376
Ixazomib	proteasome	proteasome	1.13955	3.45693
CUDC-101	HDAC,EGFR,HER2	epigenetics	2.20571	3.52657
Methotrexate	Dihydrofolate reductase	DNA synthesis	2.24775	3.79729
LY2874455	FGFR,VEGFR	protein tyrosine kinase	1.76708	3.90132
ERK5-IN-1	ERK5	MAPK	3.38836	3.97131
CYC116	Aurora kinase,VEGFR	cell cycle	3.44287	4.06651
GMX1778	NAMPT	metabolism	4.76538	4.26435
BI-847325	MEK,Aurora kinase	MAPK	1.95548	4.53866
Vorinostat	HDAC	epigenetics	0.862956	4.61866
Delanzomib	proteasome	proteasome	2.55156	5.25087
PF-04691502	mTOR,PI3K	PI3K/Akt/mTOR	2.77936	5.62697
Alisertib	Aurora kinase A	cell cycle	1.74775	6.0217
Tozasertib	Aurora kinase	cell cycle	2.07048	6.29591
Sapanisertib	mTOR	PI3K/Akt/mTOR	2.49755	7.18584
HMN-214	PLK1	cell cycle	4.72886	7.48508
AMG-900	Aurora kinase	cell cycle	1.17731	7.51875
NMS-P937	PLK1	cell cycle	3.28848	7.89913
Sabutoclax	Bcl-2	apoptosis	3.57061	8.24595
Resminostat	HDAC1,HDAC3,HDAC6	epigenetics	1.54721	8.71438
Thioguanine	DNA	DNA synthesis	9.09434	10.5728
Rucaparib	PARP	DNA damage response	3.08565	10.6721
Fedratinib	JAK2	JAK/STAT	7.11984	11.0131
TG101209	JAK2,Flt,c-RET	JAK/STAT	5.86465	11.4008
GSK923295	KSP	cell cycle	10.2045	11.9873
Bosutinib	Src, BCR-Abl	protein tyrosine kinase	10.0417	12.0093
Elesclomol	electron transport chain	apoptosis	5.98583	13.11
Azacitidine	DNA	DNA synthesis	10.9232	13.5493
CB-5083	AAA ATPase	transmembrane transporters	3.74194	13.9272
TAK-901	Aurora kinase	cell cycle	8.97814	14.061
LY3023414	mTOR,PI3K	PI3K/Akt/mTOR	3.76298	14.4804
GZD824 Dimesylate	Bcr-Abl	protein tyrosine kinase	17.6416	15.4273
I-BET-762	BET	epigenetics	6.72888	15.7635
COTI-2	p53	apoptosis	9.56346	16.5674
Idoxuridine	viral DNA	viral DNA	14.6004	16.5878
Olaparib	PARP1,PARP2	DNA damage response	6.62344	17.9271
Cladribine	DNA	DNA synthesis	4.41753	18.2305
GM_1534_39	N/A	propietray molecule	5.22213	19.4358
Mycophenolic acid	dehydrogenase	immunology & inflammation	23.12	20.0814
Diflucortolone valerate	Annexin A1	endocrinology & hormones	15.1106	22.4074
AZD8055	mTOR	PI3K/Akt/mTOR	6.00439	22.5121
Fludrocortisone acetate	mineralocorticoid receptor	immunology & inflammation	18.9497	23.5361
Fluticasone propionate	glucocorticoid receptor	immunology & inflammation	15.6693	25.1641
SP2509	LSD1	epigenetics	48.3617	26.877
Cerdulatinib	JAK,TYK,Syk	JAK/STAT	20.5892	27.0773
Mometasone furoate	glucocorticoid receptor	immunology & inflammation	17.3041	27.4128
Apitolisib	mTOR,PI3K	PI3K/Akt/mTOR	12.943	28.2896
Triapine	ribonucleotide reductase	DNA damage	12.8901	28.3914
Halcinonide	glucocorticoid receptor	immunology & inflammation	20.429	29.6226
Danusertib	Aurora kinase,Bcr-Abl,c-RET,FGFR	cell cycle	28.6921	30.2553
AZD6738	ATR	DDR	22.5441	30.7303
Ciclesonide	glucocorticoid receptor	immunology & inflammation	21.7929	32.7765
Palbociclib HCl	CDK4,CDK6	cell cycle	13.5379	33.868
Triamcinolone	glucocorticoid receptor	immunology & inflammation	20.7764	35.2004
Tivantinib	c-Met	protein tyrosine kinase	25.8103	35.5286
Disulfiram	aldehyde-dehydrogenase	metabolism	45.711	36.4741
Dasatinib	Bcr-Abl,c-Kit,Src	protein tyrosine kinase	46.1963	39.3398
Pacritinib	FLT3,JAK2	JAK/STAT	27.4291	39.8761
Pyrimethamine	Dihydrofolate reductase	DNA synthesis	34.535	40.4339
Everolimus	mTOR	PI3K/Akt/mTOR	15.8655	41.2084
Sunitinib	PDGFR,c-Kit,VEGFR	protein tyrosine kinase	34.9622	43.3957
Rapamycin	mTOR	PI3K/Akt/mTOR	20.1049	44.9374
Pyridostatin trifluoroacetate	G-quadruplex DNA	telomers	17.8231	45.4546
Abemaciclib	CDK4,CDK6	cell cycle	26.6544	46.3306
BAY-876	GLUT1	metabolism	36.7458	48.8228
Pictilisib	PI3K	PI3K/Akt/mTOR	45.5305	51.4458
GM_1534_9	N/A	propietray molecule	20.8189	51.554
Tipifarnib	Ftase	N/A	38.9678	52.2094
Carmofur	thymidylate synthase,acid ceramidase	DNA synthesis	55.2401	53.709
Crizotinib	ALK,c-Met	protein tyrosine kinase	52.0974	55.2492
I-BRD9	BRD9	epigenetics	52.8425	56.2084
Entinostat	HDAC1,HDAC3	epigenetics	27.9083	56.3815
Nintedanib	VEGFR,FGFR,PDGFR	angiogenesis	46.8395	57.5316
SGI-1027	DNA methyltransferase	epigenetics	85.5858	57.872
KW-2449	Bcr-Abl,FLT3	protein tyrosine kinase	47.8711	58.1204
Ripretinib	c-Kit	protein tyrosine kinase	35.9519	58.7957
Medrysone	glucocorticoid receptor	immunology & inflammation	50.3036	59.2899
PF-477736	Chk1	DNA damage response	52.251	59.5627
Ribociclib	CDK4,CDK6	cell cycle	38.5141	59.6822
Bromosporine	BRD2, BRD4, BRD9, CECR2	epigenetics	51.0075	59.8366
BIX 01294	G9a	epigenetics	72.8239	61.1233
AG-14361	PARP1	DNA damage response	49.1958	65.4056
Fluorouracil	thymidylate synthase	DNA synthesis	62.7045	65.7036
Evofosfamide	DNA	DNA damage	42.97	66.6362
Foretinib	c-Met,VEGFR	protein tyrosine kinase	78.4383	67.6519
Bazedoxifene Acetate	estrogen receptor,progestogen receptor	endocrinology & hormones	72.906	67.8126
Clofarabine	DNA	DNA synthesis	42.422	68.0806
Napabucasin	STAT	JAK/STAT	78.5164	69.5001
Gilteritinib	FLT3,AZL	protein tyrosine kinase	53.7163	70.0246
MK-2206 2HCl	Akt	PI3K/Akt/mTOR	70.3269	70.0825
Rebastinib	Bcr-Abl	protein tyrosine kinase	71.5463	70.7286
Pexmetinib	p38 MAPK,Tie-2	MAPK	47.3443	70.7518
Fingolimod	S1P receptor	neuronal signaling	56.6786	71.4369
ENMD-2076	Aurora kinase A,FLT3,VEGFR	cell cycle	66.2871	73.1743
Afatinib	EGFR,HER2	protein tyrosine kinase	73.6346	73.9088
Thiotepa	DNA	DNA damage	54.5975	74.9836
Momelotinib	JAK1,JAK2	JAK/STAT	64.8589	75.3558
Cepharanthine	TNF-alpha	immunology & inflammation	85.95	75.3794
SGI-1776 free base	Pim1	JAK/STAT	63.9945	75.4305
Elbasvir	NS5A polymerase	viral RNA	70.0388	75.4845
Ceritinib	ALK	protein tyrosine kinase	56.3285	75.5763
Ibrutinib	BTK	protein tyrosine kinase	75.9205	75.7512
Erdafitinib	FGFR	protein tyrosine kinase	81.0219	76.0572
Mercaptopurine	DNA	DNA synthesis	73.6449	76.2467
AZD1208	Pim	JAK/STAT	41.2198	76.4289
Bimiralisib	mTOR,PI3K	PI3K/Akt/mTOR	53.0259	76.6269
Pitavastatin Calcium	HMG-CoA Reductase	metabolism	72.0932	76.6793
Zofenopril calcium	ACE	RAAS	92.0161	76.8133
Dacomitinib	EGFR	protein tyrosine kinase	80.9671	76.9254
R406	Syk	immunology & inflammation	43.7407	77.4799
Amodiaquine hydrochloride	heme polymerase	antimalaric	83.4965	77.5965
GM_1371_88	N/A	propietray molecule	67.8857	77.8954
MI-136	menin-MLL interaction inhibitor	N/A	72.1152	77.9668
Saracatinib	Src,c-Yes,Fyn,Lyn,Blk,Lck	protein tyrosine kinase	92.7523	78.1834
Paroxetine HCl	AChR,5-HT	neuronal signaling	70.0692	78.3706
OSI-027	mTOR	PI3K/Akt/mTOR	48.5809	78.4873
STF-31	GLUT1	metabolism	73.3817	79.0045
OG-L002	LSD1	epigenetics	71.7576	79.5299
Loperamide HCl	opioid receptor	neuronal signaling	81.932	79.6896
MS023	PRMT	epigenetics	75.8112	79.9492
(+)-Camphor	TRPV	transmembrane transporters	103.706	80.0898
Zosuquidar	P-gp	transmembrane transporters	85.5243	80.3391
Vandetanib	VEGFR2	angiogenesis	83.3421	80.5828
AZD1390	ATM	DDR	71.3567	80.6557
Lonafarnib	Ftase	N/A	62.7949	80.8056
RG-7112	p53,MDM2	apoptosis	69.4238	81.1616
CC-223	mTOR	PI3K/Akt/mTOR	50.4964	81.2018
AMG319	PI3Kd	PI3K/Akt/mTOR	88.5169	81.3668
EHop-016	Rac	GTPases	89.4137	81.4516
Darapladib	PLA2	N/A	75.4022	81.6862
BRACO19 hydrochloride	telomerase	telomers	99.4789	82.1353
BMS-536924	IGF1R	protein tyrosine kinase	53.9728	82.3177
Buparlisib	PI3K	PI3K/Akt/mTOR	97.9222	82.3523
MK-5108	Aurora kinase A	cell cycle	72.2275	82.5366
Iloperidone	D,5-HT	neuronal signaling	96.2453	82.7801
RI-1	Rad51	DDR	104.604	83.0493
Naratriptan HCl	5-HT	neuronal signaling	85.6702	83.1253
Acalabrutinib	BTK	protein tyrosine kinase	71.7016	83.1682
XMD8-92	ERK	MAPK	75.1924	83.198
ABT-737	Bcl-2	apoptosis	79.3129	83.2356
Posaconazole	Lanosterol 14-alpha demethylase	N/A	79.2748	83.3296
Ribavirin	antiviral	antiviral	94.9187	83.555
ORY-1001	LSD1	epigenetics	76.9659	83.5779
Entrectinib	Trk,ALK	protein tyrosine kinase	78.9641	83.7183
Verteporfin	TEAD-YAP	N/A	97.9257	83.7439
Lidocaine	H1	immunology & inflammation	83.1054	83.7938
NU7441	DNA-PK	PI3K/Akt/mTOR	70.9602	83.8085
Acetylcysteine	TNF-alpha,ROS	immunology & inflammation	95.4543	83.9423
Tilorone dihydrochloride	nAChR	neuronal signaling	84.2035	83.972
Erlotinib	EGFR	protein tyrosine kinase	90.486	84.0016
Trigonelline Hydrochloride	GABA, Dopamine and Serotonin receptors	neuronal signaling	102.96	84.1293
AEE788	EGFR,HER2,VEGFR	protein tyrosine kinase	88.2789	84.2482
PND-1186	FAK	protein tyrosine kinase	79.2582	84.2502
TAK-715	p38 MAPK	MAPK	73.8696	84.4292
Bromisoval	GABA	neuronal signaling	98.7645	84.4896
BMS-777607	TAM receptor,c-Met	protein tyrosine kinase	95.78	84.5848
Protirelin	thyroid hormone	N/A	98.0033	84.7205
Tepotinib	c-Met	protein tyrosine kinase	91.2859	84.7923
Ramosetron Hydrochloride	5-HT3A	neuronal signaling	92.9542	84.8374
Isavuconazole	Lanosterol 14-alpha demethylase	N/A	89.5656	84.9544
Duvelisib	PI3Kd	PI3K/Akt/mTOR	72.9979	84.9935
GSK-LSD1 2HCl	LSD1	epigenetics	84.7918	84.994
Fluvastatin Sodium	HMG-CoA Reductase	metabolism	66.393	85.0076
AZD5363	Akt	PI3K/Akt/mTOR	85.0973	85.0515
Misoprostol	prostanoid receptor	immunology & inflammation	83.5407	85.1588
Rocilinostat	HDAC6	epigenetics	65.2092	85.1722
Fluoxetine HCl	5-HT	neuronal signaling	88.2132	85.311
Motolimod	TLR	immunology & inflammation	91.3447	85.3279
Miransertib	Akt	PI3K/Akt/mTOR	74.5876	85.373
Cyproheptadine HCl	H1	immunology & inflammation	92.068	85.3919
Cobicistat	CYP450 3A	endocrinology & hormones	87.9076	85.465
Tucidinostat	HDAC	epigenetics	85.8202	85.4971
Spebrutinib	BTK	protein tyrosine kinase	67.7716	85.5138
Celecoxib	COX-2	immunology & inflammation	103.717	85.5274
Terconazole	Lanosterol 14-alpha demethylase	metabolism	94.9022	85.5314
Cabozantinib	c-Met,VEGFR2,Ret, Kit,Flt	protein tyrosine kinase	94.9371	85.5834
Fenretinide	retinoid receptor	RAR/RXR	91.8819	85.6661
Moxonidine	I1	neuronal signaling	91.3105	85.6764
Alfacalcidol	vitamin	endocrinology & hormones	83.7114	85.7796
Pizotifen Malate	5-HT	neuronal signaling	98.1029	85.7977
Orlistat	Lipase	endocrinology & hormones	88.2729	85.8504
Tenoxicam	COX	immunology & inflammation	97.8901	85.8937
Ganciclovir sodium	viral DNA	viral DNA	89.8713	85.9897
Tacrolimus	Peptidyl-prolyl cis-trans isomerase FKBP1A	immunology & inflammation	81.7336	85.9917
Dacarbazine	DNA	DNA damage	81.8289	85.994
Methylthiouracil	thyroid hormone	N/A	93.9539	86.124
Tofogliflozin	SGLT	metabolism	89.7138	86.1814
Sotrastaurin	PKC	protein tyrosine kinase	80.3158	86.1918
Vilazodone	5-HT	neuronal signaling	79.292	86.3126
LLY-507	SMYD2	epigenetics	81.8048	86.3398
Maprotiline HCl	noradrenalin re-uptake	neuronal signaling	84.1498	86.3978
LY3009120	RAF	MAPK	85.6476	86.4505
Aniracetam	AMPA	neuronal signaling	101.752	86.4914
Nicergoline	alpha receptor	sympathetic nervous system	96.0664	86.5775
Aliskiren	renin	RAAS	92.5503	86.5989
BI-7273	BRD9	epigenetics	81.5485	86.6056
AZD4547	FGFR	protein tyrosine kinase	94.6449	86.6676
Lapatinib	EGFR,HER2	protein tyrosine kinase	80.9488	86.6978
Anlotinib	VEGFR	angiogenesis	79.9009	86.7474
Erythromycin Cyclocarbonate	70S ribosomal subunit	bacterial ribosomes	94.2252	86.7866
KW-2478	HSP90	cytoskeletal signaling	93.7059	86.8265
Melphalan	DNA	DNA damage	71.1804	86.8625
Topiramate	GABA	neuronal signaling	95.1475	86.8987
Succinylsulfathiazole	dihydropteroate synthase	antibacterial	90.2647	86.9871
Mubritinib	HER2	protein tyrosine kinase	89.6181	87.0158
Meptazinol HCl	opioid receptor	neuronal signaling	93.7843	87.0362
Cinacalcet HCl	Calcium sensing receptor	endocrinology & hormones	94.7372	87.0699
Granisetron	5-HT3	neuronal signaling	99.2378	87.123
Pranlukast	leukotriene receptor	immunology & inflammation	105.992	87.1916
Vardenafil HCl Trihydrate	PDE5,PDE1	PDE inhibitor	88.2128	87.1948
Merestinib	c-Met	protein tyrosine kinase	106.001	87.2134
Bicalutamide	androgen receptor	endocrinology & hormones	84.2609	87.2262
ADL5859 HCl	opioid receptor	neuronal signaling	87.2289	87.2855
Spectinomycin 2HCl	30S ribosomal subunit	bacterial ribosomes	101.827	87.3775
Milnacipran HCl	NET,SERT	neuronal signaling	95.2078	87.3976
Evacetrapib	CETP	metabolism	89.0737	87.3999
DF_1215_57	N/A	propietray molecule	81.8734	87.4317
Sulfasalazine	COX	immunology & inflammation	98.5961	87.4998
BMS-833923	Smo	stem cells & Wnt	83.0147	87.5259
Ruboxistaurin	PKC	protein tyrosine kinase	84.5864	87.5443
Lanifibranor	PPAR	metabolism	86.3961	87.6062
UNC0642	G9a,GLP	epigenetics	79.4163	87.6792
Phenylephrine HCl	alpha receptor,5-HT1A	sympathetic nervous system	94.7632	87.7146
Setipiprant	PTGDR2	immunology & inflammation	103.061	87.7554
UNC0379	SETD8	epigenetics	78.2519	87.8352
Tanshinone IIA	IL1B	N/A	78.0153	87.8795
Anacetrapib	CETP,LDL	metabolism	89.4929	87.8904
Asenapine maleate	5-HT,Adrenergic receptor	neuronal signaling	91.0331	87.9304
ML323	DUB	proteasome	84.8117	87.9574
Drospirenone	estrogen receptor,progestogen receptor	endocrinology & hormones	98.282	87.9818
Sorafenib	Raf	MAPK	94.4534	87.9988
Oxtriphylline	PDE3A	PDE inhibitor	94.3903	88.0282
Aztreonam	bacterial penicillin-binding protein	bacterial cell wall	92.9933	88.0678
Tiopronin	N/A	N/A	89.7697	88.0706
Sulbutiamine	N/A	N/A	104.77	88.0886
PIP-199	FANCM/RMI complex	N/A	89.5822	88.0972
Lovastatin	HMG-CoA Reductase	metabolism	75.6522	88.0993
Moguisteine	ATP-sensitive K+ channel	transmembrane transporters	100.149	88.1014
2-Thiouracil	thyroid peroxidase	N/A	90.8906	88.1363
Rebamipide	cholecystokinin type 1 (CCK1) receptor	immunology & inflammation	92.8121	88.1492
Resiquimod	TLR	immunology & inflammation	89.6779	88.1595
Zaltoprofen	COX-1,COX-2	immunology & inflammation	82.9399	88.173
PT_1354_3	N/A	propietray molecule	99.0422	88.2028
Digoxin	Na+/K+ ATPase	transmembrane transporters	118.507	88.237
Alpelisib	PI3Ka	PI3K/Akt/mTOR	80.0997	88.2601
Indomethacin	COX-1,COX-2	immunology & inflammation	92.9385	88.2703
Epacadostat	IDO1	metabolism	95.8522	88.3906
Ambroxol	glucosylceramidase and Neuron ion channel	transmembrane transporters	91.7791	88.4236
Carbenicillin disodium	bacterial penicillin-binding protein	bacterial cell wall	87.8755	88.4651
Ombitasvir	HCV protease	proteases	80.8149	88.4813
WZ811	CXCR4	immunology & inflammation	99.0331	88.4943
Isoxsuprine hydrochloride	beta receptor	sympathetic nervous system	91.9346	88.4968
Sennoside B	PDGFR and H+K+ATPase proton pump	N/A	92.6829	88.5022
Derazantinib	FGFR	protein tyrosine kinase	83.2733	88.5656
VR23	proteasome	proteasome	76.3996	88.7159
Etretinate	retinoid receptor	RAR/RXR	92.484	88.8301
Pyridostigmine Bromide	AChE	neuronal signaling	106.707	88.8591
PHA-680632	Aurora kinase	cell cycle	80.0709	88.871
Cediranib	VEGFR,Flt,PDGFR	angiogenesis	91.5916	88.9038
Fulvestrant	estrogen receptor	endocrinology & hormones	77.8588	88.9139
Irinotecan HCl Trihydrate	Topo I	DNA damage	84.4411	88.9464
Odanacatib	Cysteine protease	proteases	91.0056	89.0184
TH588 hydrochloride	MTH1	DDR	95.9111	89.0483
Alprostadil	prostanoid receptor	immunology & inflammation	85.653	89.0549
LY2608204	GK	metabolism	86.7596	89.0875
Benztropine mesylate	DAT	neuronal signaling	100.564	89.1366
Apatinib	VEGFR,c-RET	angiogenesis	84.7479	89.1434
Carbamazepine	Sodium channel	transmembrane transporters	74.8382	89.1606
Amcasertib	Nanog	stem cells & Wnt	87.4954	89.1719
Naphazoline HCl	alpha receptor	sympathetic nervous system	90.0761	89.2319
Amuvatinib	c-Kit,FLT3,PDGFR	protein tyrosine kinase	99.8135	89.3034
CEP-32496	CSF-1R,Raf	MAPK	82.7045	89.3108
Ilomastat	MMP	proteases	87.7927	89.3217
RRx-001	glucose 6-phosphate dehydrogenase	metabolism	95.4745	89.4412
Pitolisant hydrochloride	H1,H3	immunology & inflammation	84.6969	89.4728
Alizapride HCl	D	neuronal signaling	115.272	89.496
Quizartinib	FLT3	protein tyrosine kinase	92.8061	89.5088
Erdosteine	N/A	immunology & inflammation	88.3438	89.5357
Dabigatran Etexilate	Thrombin	N/A	95.0236	89.5576
Argatroban	Thrombin	N/A	95.6498	89.6064
Penfluridol	D	neuronal signaling	86.5731	89.6064
SB-3CT	MMP	proteases	92.3203	89.6088
Xipamide	carbonic anhydrase	N/A	107.893	89.616
PT_1354_49	N/A	propietray molecule	91.721	89.6317
Tazarotene	retinoid receptor	RAR/RXR	97.7885	89.6832
Gestodene	progestogen receptor	endocrinology & hormones	101.189	89.6896
Milrinone	PDE3	PDE inhibitor	85.2559	89.7442
Benactyzine hydrochloride	mAChR	neuronal signaling	98.8541	89.8666
Febuxostat	xanthine oxidase	N/A	95.7917	89.883
Nizatidine	H2	immunology & inflammation	83.8139	89.9048
Pramipexole	D	neuronal signaling	95.695	89.9518
Vilanterol Trifenate	beta receptor	sympathetic nervous system	82.4808	89.9611
Almorexant HCl	OX receptor	N/A	86.087	89.9891
AZD3514	androgen receptor	endocrinology & hormones	87.0755	89.9897
Indobufen	COX	immunology & inflammation	86.3034	89.9947
LY 3200882	ALK5	protein tyrosine kinase	100.662	90.039
Hydroxyurea	ribonucleotide reductase	DNA synthesis	86.078	90.0425
GSK1904529A	IGF1R,IR	protein tyrosine kinase	79.8626	90.1155
PF-04418948	Prostaglandin E receptor	immunology & inflammation	93.3408	90.1311
Xylometazoline HCl	alpha receptor	sympathetic nervous system	90.7031	90.152
Carbidopa	aromatic-L-aminoacid decarboxylase	N/A	82.7834	90.157
Adrenalone HCl	alpha receptor	sympathetic nervous system	94.8242	90.1773
BLZ945	CSF-1R	protein tyrosine kinase	96.8249	90.1782
Iniparib	PARP1	DNA damage response	87.8179	90.193
Masitinib	c-Kit,PDGFR	protein tyrosine kinase	85.5432	90.2365
VX-809	CFTR	transmembrane transporters	93.0874	90.2743
Darolutamide	androgen receptor	endocrinology & hormones	101.999	90.3017
Zibotentan	endothelin receptor	endothelin Receptor	109.322	90.3165
Bromocriptine Mesylate	D	neuronal signaling	109.073	90.3877
Dihydroergotamine Mesylate	5-HT,Adrenergic receptor,D	neuronal signaling	88.2954	90.4075
Memantine HCl	NMDA,CYPs,AMPA,kainate receptor	neuronal signaling	86.2077	90.4995
Delamanid	DprE2	bacterial cell wall	95.01	90.5355
Rofecoxib	COX-2	immunology & inflammation	95.0866	90.5396
Rociletinib	EGFR	protein tyrosine kinase	79.0737	90.6425
Losmapimod	p38 MAPK	MAPK	81.3456	90.6522
AZD8186	PI3Kb	PI3K/Akt/mTOR	74.2024	90.6529
Amitriptyline HCl	5-HT	neuronal signaling	83.1827	90.6615
Laquinimod	aryl hydrocarbon receptor (AhR)	immunology & inflammation	98.2238	90.6737
Radotinib	Bcr-Abl	protein tyrosine kinase	78.6913	90.7027
Lomibuvir	HCV protease	proteases	89.3955	90.7163
Ketoprofen	COX-1,COX-2	immunology & inflammation	98.0591	90.736
Hydroflumethiazide	sodium-chloride symporter	transmembrane transporters	99.8866	90.7699
Isoniazid	Catalase-peroxidas	N/A	93.7487	90.8973
Domperidone	D2	sympathetic nervous system	94.0457	90.9439
MLN8054	Aurora kinase A	cell cycle	82.8592	90.9649
Eletriptan HBr	5-HT	neuronal signaling	76.6816	90.9651
PT_1354_40	N/A	propietray molecule	88.5528	90.9675
Pimobendan	PDE3	PDE inhibitor	91.2343	90.9789
Golvatinib	c-Met,VEGFR2	protein tyrosine kinase	84.4934	90.988
Ulixertinib	ERK	MAPK	75.8931	90.9917
Fenoprofen Calcium	COX-1,COX-2	immunology & inflammation	97.2099	91.0164
Favipiravir	RNA polymerase	viral RNA synthesis	105.6	91.0192
Thalidomide	E3 Ligase ,TNF-alpha	proteasome	98.3568	91.0586
Salicin	COX-1,COX-2	immunology & inflammation	87.479	91.0877
Meloxicam	COX	immunology & inflammation	95.3534	91.1077
Lumefantrine	N/A	N/A	89.4374	91.1084
Quinapril HCl	ACE	RAAS	99.1867	91.1114
AC480	EGFR,HER2	protein tyrosine kinase	99.3793	91.1292
Roflumilast	PDE4	PDE inhibitor	85.3299	91.1361
AZD3839	BACE,Beta Amyloid	proteases	89.129	91.1455
Nefazodone hydrochloride	5-HT2	neuronal signaling	88.224	91.1569
Rolapitant	NK1	neurokinin receptor	89.3568	91.1658
Racecadotril	enkephalinase	neuronal signaling	105.076	91.1817
Sertraline HCl	5-HT	neuronal signaling	78.7401	91.1891
Lorlatinib	ALK	protein tyrosine kinase	92.1918	91.2947
Lomerizine 2HCl	Calcium channel	transmembrane transporters	85.5604	91.2954
Capsaicin	vanilloid receptor	transmembrane transporters	98.6528	91.3391
Telatinib	c-Kit,PDGFR,VEGFR	protein tyrosine kinase	99.889	91.3398
Metyrapone	CYP450 11B1	endocrinology & hormones	90.0676	91.3921
Olmutinib	EGFR,BTK	protein tyrosine kinase	79.9333	91.46
BQU57	RaI	GTPases	87.9622	91.4606
Mosapride	5-HT4	neuronal signaling	85.5279	91.4655
Nimustine Hydrochloride	DNA	DNA damage	80.036	91.6062
Closantel	bacterial KinA/Spo0F	antibacterial	97.4629	91.6078
APR-246	p53	apoptosis	107.725	91.6207
VX-702	p38 MAPK	MAPK	75.5384	91.6342
Betulinic acid	Topo I	DNA damage	101.267	91.6348
Cinchocaine	GABA	neuronal signaling	90.6751	91.674
D-(+)-Trehalose dihydrate	TFEB	N/A	105.263	91.6796
PT_1535_36	N/A	propietray molecule	105.589	91.6902
Clomifene citrate	estrogen receptor,progestogen receptor	endocrinology & hormones	82.7363	91.7047
Darifenacin HBr	mAChR	neuronal signaling	89.8768	91.7452
Altretamine	DNA	DNA damage	96.9627	91.7677
Artemisinin	mitochondrial dihydroorotate dehydrogenase	antimalaric	90.0761	91.769
Atomoxetine HCl	NET	neuronal signaling	98.8423	91.7775
Tofacitinib	JAK3	JAK/STAT	93.1271	91.7858
Saxagliptin	DPP-4	proteases	89.2044	91.7929
Avagacestat	Gamma-secretase	immunology & inflammation	93.0934	91.7956
Bisacodyl	N/A	N/A	104.052	91.8001
Anagrelide HCl	PDE	PDE inhibitor	90.3532	91.8095
Yohimbine HCl	alpha receptor	sympathetic nervous system	106.321	91.8368
Afuresertib	Akt	PI3K/Akt/mTOR	95.3246	91.8871
Trimetazidine	3-ketoacyl-CoA thiolase	metabolism	95.2414	91.8913
Silymarin	N/A	immunology & inflammation	93.626	91.9089
PF-06726304	EZH2	epigenetics	81.0829	91.9188
Asiaticoside	N/A	N/A	92.5658	91.9318
Emricasan	Caspase	Apoptosis	94.9059	91.9797
Flibanserin	5-HT1A,5-HT2A	neuronal signaling	89.398	92.0604
VX-745	p38 MAPK	MAPK	85.344	92.0642
Temozolomide	DNA	DNA damage	103.089	92.0829
Didanosine	Reverse Transcriptase	viral DNA	85.1464	92.169
Prostaglandin E2	prostanoid receptor	immunology & inflammation	98.1704	92.1729
Nilotinib	Bcr-Abl	protein tyrosine kinase	82.7367	92.1752
Selonsertib	ASK	MAPK	88.5211	92.2128
Cimetidine	H2	immunology & inflammation	82.3871	92.2462
Avibactam sodium	Beta-lactamase	bacterial cell wall	95.9067	92.3024
Nafamostat Mesylate	Serine protease	proteases	97.9755	92.3375
Atovaquone	DHODH,Cytochrome b	N/A	92.9121	92.3434
Ethosuximide	Calcium channel	transmembrane transporters	98.5151	92.3717
Tavaborole	Leucyl-tRNA synthetase	N/A	92.6549	92.3821
MK-0752	BACE	proteases	102.346	92.4012
Cilengitide trifluoroacetate	Integrin	cytoskeletal signaling	100.706	92.4519
Nortriptyline hydrochloride	norepinephrine transporter, alpha	neuronal signaling	112.774	92.4557
Tyrphostin AG 490	EGFR,JAK2	protein tyrosine kinase	97.4182	92.4752
Glesatinib	c-Met,Tie-2,VEGFR	protein tyrosine kinase	113.334	92.4852
Irbinitinib	HER2	protein tyrosine kinase	92.9669	92.5442
Canagliflozin	SGLT	metabolism	98.578	92.5975
Fludarabine	DNA	DNA synthesis	101.645	92.6215
Trospium chloride	mAChR	sympathetic nervous system	96.748	92.64
Chlorthalidone	Solute carrier family 12	transmembrane transporters	99.0622	92.6635
Alfuzosin	alpha receptor	sympathetic nervous system	100.07	92.7
L-Adrenaline	alpha receptor,beta receptor	sympathetic nervous system	82.8513	92.7029
Ozagrel	TXA2 synthase	N/A	90.7085	92.7213
Atazanavir	HIV protease	proteases	101.419	92.7243
Phensuximide	Calcium channel	transmembrane transporters	93.2912	92.7491
Nazartinib	EGFR	protein tyrosine kinase	92.6392	92.7521
Varespladib	sPLA2	immunology & inflammation	93.2497	92.7548
Idelalisib	PI3Kd	PI3K/Akt/mTOR	94.4866	92.7595
Batimastat	MMP	proteases	91.6717	92.766
Fenoldopam mesylate	D1	sympathetic nervous system	96.1439	92.7693
Belnacasan	Caspase	immunology & inflammation	100.388	92.7884
MLN2480	Raf	MAPK	87.0047	92.7981
Gimeracil	Dihydropyrimidine dehydrogenase	DDR	89.5385	92.8085
Pindolol	beta receptor	sympathetic nervous system	76.2592	92.8114
Losartan	Angiotensin receptor	RAAS	100.776	92.816
Ospemifene	estrogen receptor,progestogen receptor	endocrinology & hormones	92.9874	92.8192
Diazoxide	Potassium channel	transmembrane transporters	104.585	92.8482
IU1	DUB	proteasome	94.3849	92.88
Timolol Maleate	beta receptor	sympathetic nervous system	102.478	92.8812
PT_1535_35	N/A	propietray molecule	95.9695	92.9361
Sapitinib	EGFR,HER2	protein tyrosine kinase	97.4984	93.0134
Procainamide HCl	Sodium channel	transmembrane transporters	104.025	93.0597
Metadoxine	GABA	neuronal signaling	91.6648	93.0909
Ipatasertib	Akt	PI3K/Akt/mTOR	87.4581	93.133
Solifenacin	mAChR	neuronal signaling	93.7322	93.1376
Tegafur	thymidylate synthase	DNA synthesis	101.471	93.1472
Vonoprazan Fumarate	Potassium channel	transmembrane transporters	100.596	93.1511
Kevetrin hydrochloride	p53	apoptosis	89.5638	93.16
Primaquine Diphosphate	Fe(II)-protoporphyrin IX	antimalaric	99.224	93.1702
Poziotinib	HER2,EGFR	protein tyrosine kinase	95.3378	93.2371
Tipiracil hydrochloride	thymidine phosphorylase	DNA synthesis	99.1678	93.2578
Lesinurad	uric acid reabsorption inhibitor	N/A	95.3462	93.2647
Dienogest	estrogen receptor,progestogen receptor	endocrinology & hormones	100.452	93.278
PT_1535_33	N/A	propietray molecule	93.2224	93.2849
Clinofibrate	PPAR,LPL	metabolism	101.218	93.2853
Vortioxetine	5-HT	neuronal signaling	87.1838	93.2875
Avanafil	PDE5	PDE inhibitor	96.6538	93.2945
Fenofibrate	PPAR	metabolism	105.651	93.3423
GSK2982772	RIPK1	immunology & inflammation	88.0308	93.3966
KU-60019	ATM	DDR	86.5083	93.3995
Zebularine	DNA methyltransferase	epigenetics	85.6574	93.413
Citarinostat	HDAC6	epigenetics	70.9714	93.4143
Rupatadine Fumarate	H1,PAFR	immunology & inflammation	107.83	93.4457
Beta-Lapachone	Topo I	DNA damage	89.7519	93.452
Levetiracetam	Calcium channel	transmembrane transporters	92.6768	93.4627
Captopril	ACE	RAAS	105.355	93.4728
Propacetamol hydrochloride	COX	immunology & inflammation	80.9603	93.488
Taurolidine	N/A	bacterial cell wall	91.3318	93.4953
Oxaceprol	leukocyte migration /cell-cell adesion	immunology & inflammation	103.382	93.5274
Megestrol Acetate	estrogen receptor,progestogen receptor	endocrinology & hormones	100.782	93.5351
DCC-2618	c-Kit	protein tyrosine kinase	100.927	93.5448
Penbutolol Sulfate	beta receptor	sympathetic nervous system	93.3111	93.5466
Loxapine Succinate	5-HT2A,D2,D3,D4	neuronal signaling	91.6833	93.5477
Montelukast	leukotriene receptor	immunology & inflammation	102.166	93.5504
2-Methoxyestradiol	tubulin	angiogenesis	104.898	93.562
Pimavanserin	5-HT	neuronal signaling	80.9342	93.5929
PF-04217903	c-Met	protein tyrosine kinase	96.7596	93.618
S55746	Bcl-2	apoptosis	87.4931	93.6257
Dronedarone	multichannel	transmembrane transporters	93.715	93.6277
Isotretinoin	retinoid receptor	RAR/RXR	95.5752	93.6628
Sitravatinib	Ephrin receptor,c-Kit,TAM receptor,VEGFR,Trk receptor	protein tyrosine kinase	94.3611	93.6981
Meprednisone	glucocorticoid receptor	immunology & inflammation	86.4865	93.7072
Tezacaftor	CFTR	transmembrane transporters	96.4776	93.7258
Sulfaphenazole	dihydropteroate synthase	antibacterial	106.092	93.7625
Chloroxine	kappa-type opioid receptor	neuronal signaling	93.2363	93.7772
Streptozotocin	DNA	DNA damage	95.8228	93.7899
Verubecestat	BACE	proteases	90.1325	93.7956
PA-824	N/A	N/A	94.7096	93.8018
Cefathiamidine	bacterial penicillin-binding protein	bacterial cell wall	89.1028	93.8038
Nelarabine	DNA	DNA synthesis	94.6774	93.8317
Clofazimine	bacterial DNA	bacterial DNA Damage	81.2696	93.8491
Carprofen	COX-2	immunology & inflammation	85.8909	93.8816
Pyrithioxin	N/A	N/A	92.4547	93.8969
Gliclazide	potassium channel	transmembrane transporters	91.4843	93.9704
KD025	ROCK	protein tyrosine kinase	111.124	93.9798
Omecamtiv mecarbil	myosin	N/A	99.3392	94.0017
Alcaftadine	H1	immunology & inflammation	94.1903	94.0051
Elagolix Sodium	GnRHR	endocrinology & hormones	79.7859	94.0096
Amorolfine HCl	fungal D1 4reductase	antifungine	100.101	94.0218
Naftopidil	alpha receptor	sympathetic nervous system	100.94	94.065
Aminoglutethimide	CYP450 19A1	endocrinology & hormones	81.6426	94.0655
Resveratrol	COX	immunology & inflammation	97.6554	94.0687
Flumazenil	GABA	neuronal signaling	87.8416	94.0923
Sotalol HCl	beta receptor	sympathetic nervous system	113.072	94.1889
Dehydroepiandrosterone	androgen receptor	endocrinology & hormones	105.536	94.19
Camylofin Chlorhydrate	mAChR	sympathetic nervous system	93.0663	94.2003
Varlitinib	EGFR,HER2	protein tyrosine kinase	99.1186	94.2528
Arbidol HCl	viral glycoproteins	antiviral	87.2497	94.2535
Oxprenolol HCl	beta receptor	sympathetic nervous system	93.7729	94.2599
Pexidartinib	CSF-1R,c-Kit	protein tyrosine kinase	93.9542	94.2644
Mefenamic Acid	COX	immunology & inflammation	92.235	94.2662
Rolipram	PDE4B,PDE4D	PDE inhibitor	101.204	94.34
Linezolid	50S ribosomal subunit	bacterial ribosomes	102.519	94.3798
CB-839	Glutaminase	proteases	89.6109	94.3889
Ketorolac	COX-1,COX-2	immunology & inflammation	93.84	94.3983
Lifitegrast	LFA-1 and ICAM-1	immunology & inflammation	97.0428	94.4301
NXY-059	SULF2	N/A	97.9421	94.4388
Procaterol HCl	beta receptor	sympathetic nervous system	103.007	94.4417
Ethionamide	Enoyl-[acyl-carrier-protein] reductase	N/A	91.2818	94.4437
Valpromide	GABA	neuronal signaling	92.7532	94.4507
AT13148	Akt,S6 kinase,ROCK,PKA	PI3K/Akt/mTOR	92.3588	94.4775
Selisistat	SIRT1	epigenetics	91.277	94.4836
Nikethamide	sodium and potassium channel	transmembrane transporters	111.535	94.4885
AMG 337	c-Met	protein tyrosine kinase	101.484	94.5132
GSK J4 HCl	KDM6B,KDM6A	epigenetics	97.0921	94.5284
Ethambutol 2HCl	arabinosyl transferases	bacterial cell wall	90.9354	94.5289
Furazolidone	bacterial DNA	bacterial DNA Damage	96.9514	94.6117
Brexpiprazole	D2,5-HT2A	neuronal signaling	105.12	94.6312
Ethacrynic Acid	Sodium/potassium-transporting ATPase subunit alpha-1	transmembrane transporters	92.0057	94.6547
MLR-1023	Src	protein tyrosine kinase	101.766	94.7049
Diphenylpyraline hydrochloride	H	immunology & inflammation	91.6046	94.7128
HO-3867	STAT3	JAK/STAT	87.5008	94.7155
AZD3759	EGFR	protein tyrosine kinase	114.996	94.7275
Flumequine	bacterial topoisomerase 4	bacterial DNA Damage	101.207	94.7305
Axitinib	VEGFR,c-Kit,PDGFR	angiogenesis	91.7276	94.7538
Gabexate Mesylate	Serine protease	proteases	97.1423	94.7749
MK-8245	stearoyl-CoA desaturase	metabolism	107.757	94.7951
Itacitinib	JAK1	JAK/STAT	94.0008	94.7955
Mifepristone	progestogen receptor	endocrinology & hormones	106.977	94.841
Lubiprostone	Chloride channel	transmembrane transporters	88.9792	94.8754
Glimepiride	Sur	transmembrane transporters	104.467	94.8777
Ecabet sodium	N/A	N/A	81.6745	94.8792
Alverine Citrate	5-HT1A	neuronal signaling	110.977	94.9139
Dibutyryl-cAMP	cAMP mimetic	N/A	79.3732	94.9286
Sitagliptin	DPP-4	proteases	105.139	94.9411
Cefotiam Hexetil Hydrochloride	bacterial penicillin-binding protein	bacterial cell wall	93.1329	94.9727
Pivmecillinam hydrochloride	bacterial penicillin-binding protein	bacterial cell wall	88.4623	94.9818
Bevirimat	gag-pol polyprotein	antiviral	98.66	94.9839
Sparteine	Sodium channel	transmembrane transporters	93.7317	94.9989
Diflunisal	COX	immunology & inflammation	108.307	95.0233
LDN-57444	DUB	proteasome	86.9697	95.053
Riluzole	NMDA	neuronal signaling	98.4259	95.0572
Bromhexine HCl	Angiotensin-converting enzyme 2	immunology & inflammation	91.9272	95.0608
Doxazosin	alpha receptor	sympathetic nervous system	91.5329	95.1035
MM-102	MLL1	N/A	93.4579	95.1083
Semagacestat	Gamma-secretase	immunology & inflammation	102.127	95.1147
Dexrazoxane	topo II	DNA damage	88.2459	95.1319
Tasquinimod	HDAC4	epigenetics	109.617	95.1371
Tirofiban Hydrochloride	glycoprotein antagonist	N/A	104.371	95.165
Pramiracetam	AChR	neuronal signaling	88.6441	95.1698
Rivaroxaban	Factor Xa	N/A	88.1569	95.1774
Furosemide	Na+,K+,Cl- cotransport	transmembrane transporters	109.278	95.1812
Galeterone	CYP450 17A1	endocrinology & hormones	103.889	95.1972
Chlorpropamide	potassium channel	transmembrane transporters	111.292	95.2036
Orantinib	PDGFR	protein tyrosine kinase	98.7617	95.2162
URB597	FAAH	N/A	108.875	95.2454
Crisaborole	PDE4	PDE inhibitor	97.4934	95.255
Protriptyline hydrochloride	5-HT	neuronal signaling	98.0162	95.267
Cefmetazole sodium	bacterial penicillin-binding protein	bacterial cell wall	88.5387	95.2688
CPI-360	EZH1	epigenetics	91.7194	95.279
Vactosertib	ALK5	protein tyrosine kinase	103.376	95.3421
Etodolac	COX	immunology & inflammation	93.5919	95.3522
BRD4770	G9a	epigenetics	90.1077	95.3959
Ramatroban	TxA2,prostanoid receptor	N/A	101.262	95.4277
Guanfacine Hydrochloride	alpha receptor	sympathetic nervous system	101.551	95.4278
Zafirlukast	leukotriene receptor	immunology & inflammation	106.669	95.4287
Lucitanib	FGFR, VEGFR	angiogenesis	94.8141	95.4593
Trimethoprim	Dihydrofolate reductase	DNA synthesis	94.1112	95.4778
Tegaserod Maleate	5-HT4	neuronal signaling	95.417	95.479
Sulfogaiacol	N/A	N/A	90.2578	95.4815
Amlodipine	Calcium channel	transmembrane transporters	87.0572	95.5005
Ibutilide Fumarate	Sodium channel	transmembrane transporters	102.995	95.5377
Vemurafenib	B-RAFV600	MAPK	91.4435	95.538
Docusate Sodium	Opioid receptor	neuronal signaling	86.9485	95.5397
GSK3326595	PRMT5	epigenetics	88.5433	95.562
Thymopentin	N/A	immunology & inflammation	92.9595	95.5842
Meclofenamate Sodium	COX-1,COX-2	immunology & inflammation	94.3022	95.5895
Isopropamide Iodide	AChR	sympathetic nervous system	96.9532	95.5987
Midecamycin	bacterial ribosomes	bacterial ribosomes	91.4746	95.6104
Defactinib	FAK, PYK2	protein tyrosine kinase	104.837	95.6136
Propiverine hydrochloride	AChR	sympathetic nervous system	100.062	95.6195
GLPG1837	CFTR	transmembrane transporters	94.359	95.6247
Salirasib	PPMTase	N/A	92.6959	95.6286
Etofibrate	PPAR	metabolism	97.6967	95.638
Azelnidipine	Calcium channel	transmembrane transporters	110.098	95.6395
Phenazopyridine HCl	Sodium channel	transmembrane transporters	89.3358	95.6547
Pidotimod	N/A	immunology & inflammation	106.806	95.6611
Anastrozole	CYP450 19A1	endocrinology & hormones	96.0961	95.6765
Bedaquiline	ATPase	N/A	94.4229	95.6983
Tolvaptan	Vasopressin receptor	endocrinology & hormones	105.026	95.7506
Dropropizine	N/A	N/A	98.3922	95.7888
Ramelteon	Melatonin receptor	neuronal signaling	115.189	95.7926
Escin	N/A	immunology & inflammation	107.064	95.8084
SB742457	5-HT6	neuronal signaling	88.9516	95.8129
Nimodipine	Calcium channel	transmembrane transporters	92.8179	95.8147
Phentolamine Mesylate	alpha receptor	sympathetic nervous system	94.3786	95.8404
Mitotane	N/A	N/A	108.533	95.8495
Thiabendazole	Fumarate reductase flavoprotein subunit	N/A	86.2286	95.851
AGK2	SIRT2	epigenetics	95.0649	95.8884
DEL-22379	ERK	MAPK	104.817	95.8959
Bepotastine Besilate	H1	immunology & inflammation	111.899	95.8967
LY2584702 tosylate	p70S6K	protein tyrosine kinase	88.6668	95.8984
Fruquintinib	VEGFR	angiogenesis	96.6521	95.9215
Omeprazole	Proton Pump	transmembrane transporters	101.21	95.9234
Vecuronium Bromide	nAChR	neuronal signaling	100.567	95.9323
Triflusal	COX	immunology & inflammation	93.6948	95.9474
Tivozanib	c-Kit,PDGFR,VEGFR	angiogenesis	96.1574	95.9687
Iso-Steviol	N/A	N/A	96.7684	95.976
Cisapride	5-HT4	neuronal signaling	105.243	95.9767
Selexipag	prostacyclin receptor	immunology & inflammation	90.8918	95.9795
Bepridil hydrochloride	Calcium channel	transmembrane transporters	98.0912	95.9797
PH-797804	p38 MAPK	MAPK	83.2565	96.0198
Faropenem Sodium	bacterial penicillin-binding protein	bacterial cell wall	91.8689	96.0524
Rotigotine	D	neuronal signaling	92.5972	96.0543
Olmesartan	Angiotensin receptor	RAAS	91.8789	96.0586
Oleuropein	ROS	antioxidant	87.1218	96.092
APTSTAT3-9R	STAT	JAK/STAT	109.414	96.1169
Eupatilin	N/A	N/A	108.286	96.1171
Bromfenac Sodium	COX	immunology & inflammation	92.1658	96.1309
Nebivolol	beta receptor	sympathetic nervous system	85.598	96.1782
Regadenoson	A2A,A1	N/A	89.8068	96.1844
Methyclothiazide	SLC12A1, Carbonic Anhydrase	transmembrane transporters	98.0461	96.2084
TAK-285	HER2,EGFR	protein tyrosine kinase	96.6061	96.2211
Troxerutin	N/A	N/A	91.9619	96.2272
TAK-700	CYP450 17A1	endocrinology & hormones	99.7755	96.2564
Eucalyptol	cation channel	transmembrane transporters	93.9926	96.2566
PLX8394	Raf	MAPK	114.099	96.2729
Tetryzoline	alpha receptor	sympathetic nervous system	91.2298	96.2749
GSK2636771	PI3Kb	PI3K/Akt/mTOR	106.668	96.2824
Iberdomide	cereblon	proteasome	95.4212	96.2857
Methocarbamol	carbonic anhydrase	N/A	106.238	96.2872
atorvastatin	HMG-CoA Reductase	metabolism	115.375	96.2922
SulfadiMethoxine sodium	dihydropteroate synthase	antibacterial	94.9021	96.3083
PT_1354_15	N/A	propietray molecule	103.334	96.3116
Landiolol hydrochloride	beta receptor	sympathetic nervous system	105.245	96.3236
LDC1267	TAM	protein tyrosine kinase	101.796	96.3346
Evobrutinib	BTK	protein tyrosine kinase	85.2834	96.3675
Nitisinone	hydroxyphenylpyruvate dioxygenase	N/A	89.3426	96.3677
Azathioprine	dehydrogenase	immunology & inflammation	99.5525	96.3844
Gefitinib	EGFR	protein tyrosine kinase	94.8799	96.3847
Xanthinol Nicotinate	smooth muscle cells	metabolism	91.7853	96.3887
FG-2216	HIF-PH	N/A	98.2189	96.3976
Conivaptan HCl	Vasopressin receptor	endocrinology & hormones	84.5556	96.4046
Boceprevir	HCV protease	proteases	92.2352	96.4666
Dofetilide	Potassium channel	transmembrane transporters	102.174	96.487
Celiprolol hydrochloride	beta receptor	sympathetic nervous system	118.135	96.4897
Revefenacin	mAChR	sympathetic nervous system	102.14	96.5199
Oltipraz	Nrf2	metabolism	115.676	96.5438
Relugolix	estrogen receptor,progestogen receptor	endocrinology & hormones	94.1799	96.5519
Chlormezanone	GABRA1, TSPO	neuronal signaling	102.296	96.5557
ARSENIC TRIOXIDE	MAPK	MAPK	106.109	96.5754
Ethoxzolamide	carbonic anhydrase	N/A	98.33	96.596
Gastrodin	FERMT2 and PPARγ	immunology & inflammation	98.4182	96.5961
Bephenium Hydroxynaphthoate	nAChRs	antihelmintic	93.5017	96.6109
Tosufloxacin p-Toluenesulfonate Hydrate	bacterial topoisomerase 4	bacterial DNA Damage	100.372	96.6336
Ranolazine	Calcium channel	transmembrane transporters	85.9382	96.6418
Marimastat	MMP	proteases	103.076	96.6539
Bifonazole	Lanosterol 14-alpha demethylase	N/A	100.857	96.6699
Oxybuprocaine HCl	Sodium channel	transmembrane transporters	85.9405	96.6752
Isocarboxazid	MAO	metabolism	104.799	96.6977
Betahistine	H	immunology & inflammation	100.433	96.761
Tenalisib	PI3Kg, PI3Kd	PI3K/Akt/mTOR	89.2452	96.7671
Phenoxybenzamine HCl	alpha receptor	sympathetic nervous system	93.124	96.8088
TEPP-46	PKM2	metabolism	100.961	96.8117
LGK-974	PORCN	stem cells & Wnt	101.234	96.8242
Miglitol	alpha-glucosidase	N/A	94.5321	96.8247
SMI-4a	pim	JAK/STAT	97.1257	96.8309
Bafetinib	Bcr-Abl	protein tyrosine kinase	98.6305	96.8511
Mephenesin	NMDA	neuronal signaling	88.2287	96.8574
Crenolanib	PDGFR,Flt3	protein tyrosine kinase	83.5522	96.8625
Nirogacestat	Gamma-secretase	stem cells & Wnt	99.6013	96.8642
4SC-202	HDAC	epigenetics	111.535	96.8891
Duloxetine	5-HT transporters,NE transporters	neuronal signaling	87.9048	96.9083
Minoxidil sulphate	potassium channel	transmembrane transporters	92.8186	96.9251
gossypol-Acetic acid	Bcl-2	apoptosis	89.4244	96.9278
Tanshinone I	PLA2,tumor necrosis factor-alpha-induced adhesion molecules	N/A	94.4796	96.9564
Promethazine HCl	H1	immunology & inflammation	106.82	96.989
Metaraminol Bitartrate	alpha receptor	sympathetic nervous system	98.728	97.0827
Chloroprocaine HCl	Sodium channel	transmembrane transporters	79.2771	97.0862
Trametinib	MEK	MAPK	84.3277	97.0981
Stavudine	Reverse Transcriptase	viral DNA	98.5818	97.1041
Quinine HCl Dihydrate	potassium channel	transmembrane transporters	110.679	97.1068
Etomidate	GABA	neuronal signaling	99.2159	97.122
Cinepazide maleate	Calcium channel	transmembrane transporters	103.677	97.1427
Enzastaurin	PKC	protein tyrosine kinase	101.486	97.193
Pomalidomide	TNF-alpha	apoptosis	91.3549	97.2118
Trichlormethiazide	Solute carrier family 12	transmembrane transporters	90.6365	97.2183
Tranilast	LTC4	immunology & inflammation	100.53	97.2185
3-n-Butylphathlide	NAD(P)H quinone oxidoreductase 1 (NQO1), indoleamine 2,3-dioxygenase (IDO)	N/A	98.555	97.2291
SHP099 dihydrochloride	phosphatase	N/A	89.7153	97.2416
Isoprinosine	N/A	immunology & inflammation	100.461	97.2707
Cinoxacin	bacterial topoisomerase 4	bacterial DNA Damage	93.2406	97.2792
DF_1215_41	N/A	propietray molecule	99.0466	97.2803
Rivastigmine	AChE	neuronal signaling	89.4147	97.2843
Darunavir	HIV protease	proteases	87.4622	97.2891
Deoxycholic acid	N/A	N/A	115.802	97.3426
Pritelivir	helicase primase	N/A	95.4279	97.3445
Tetracaine HCl	Sodium channel	transmembrane transporters	102.118	97.3491
Meticrane	Na+/Cl- symport	transmembrane transporters	106.746	97.3572
Tetrahydropalmatine	D	neuronal signaling	103.282	97.3606
Sophocarpine Monohydrate	Pten	N/A	104.375	97.43
Chlorzoxazone	potassium channel	transmembrane transporters	100.554	97.4336
Kinetin	N/A	N/A	104.578	97.4715
Mepivacaine	Sodium channel	transmembrane transporters	86.7659	97.4822
Clorgyline HCl	MAO-A	N/A	100.266	97.5402
Pinacidil	Potassium channel	transmembrane transporters	114.411	97.552
RO5126766	Raf,MEK	MAPK	116.078	97.5576
P5091	proteasome	proteasome	95.9667	97.5578
Benzydamine HCl	COX	immunology & inflammation	101.159	97.5805
Eslicarbazepine Acetate	Sodium channel	transmembrane transporters	100.173	97.5854
MI-773	p53,Mdm2	apoptosis	100.79	97.5954
Lopinavir	HIV protease	proteases	98.8509	97.602
Buflomedil HCl	alpha receptor	sympathetic nervous system	104.606	97.6135
Pirfenidone	TGF-beta	N/A	93.1407	97.63
Abametapir	pediculicidal metalloproteinase	antiparasite	93.5471	97.6413
Phenytoin	Sodium channel	transmembrane transporters	99.7688	97.6539
Fluvoxamine maleate	5-HT transporters	neuronal signaling	88.7482	97.6586
HLCL-61 HCL	PRMT5	epigenetics	92.9886	97.6957
HA14-1	Bcl-2	apoptosis	105.202	97.6997
Mexiletine HCl	Sodium channel	transmembrane transporters	100.215	97.7352
PF-CBP1	CREBBP,EP300	epigenetics	94.8126	97.7478
Quinacrine 2HCl	phospholipase A2	antimalaric	91.7577	97.7482
AICAR	AMP-activated protein kinase	N/A	93.1959	97.7486
Moxisylyte hydrochloride	alpha receptor	sympathetic nervous system	95.4525	97.7498
Orotic acid	Dihydroorotate dehydrogenase	N/A	96.8295	97.7683
Trimebutine	opioid receptor	neuronal signaling	101.041	97.7745
Nutlin-3b	p53,MDM2	apoptosis	139.794	97.7799
CPI-455 HCl	KDM5	epigenetics	102.939	97.7811
(-)-Epicatechin gallate	N/A	antioxidant	93.1714	97.784
Luliconazole	Lanosterol 14-alpha demethylase	N/A	94.9073	97.7893
Stiripentol	GABA	neuronal signaling	96.798	97.7932
Pentoxifylline	PDE	PDE inhibitor	92.8173	97.8577
Ouabain	Na+/K+ ATPase	transmembrane transporters	100.713	97.8619
Roxatidine Acetate HCl	H2	immunology & inflammation	95.1596	97.8682
Trilostane	3-beta-hydroxysteroid dehydrogenase	immunology & inflammation	98.5036	97.91
Asunaprevir	serine protease	proteases	102.905	97.9244
Palonosetron	5-HT	neuronal signaling	102.425	97.9348
Ivacaftor	CFTR	N/A	90.2001	97.9477
PD184352	MEK	MAPK	97.0879	97.9516
Maraviroc	CCR5	N/A	101.276	97.9898
Tranylcypromine hydrochloride	MAO-A,MAO-B,LSD1	epigenetics	93.3225	97.9973
Sirtinol	SIRT1,2	epigenetics	104.252	98.0071
Tianeptine	opioid receptor	neuronal signaling	95.5844	98.0123
Troxipide	anthine oxidase and myeloperoxidase	N/A	104.436	98.1024
Prasugrel	P2 receptor	N/A	99.341	98.1063
Savolitinib	c-Met	protein tyrosine kinase	95.9389	98.1178
Iguratimod	COX,NFkB pathway	immunology & inflammation	101.316	98.1486
Binimetinib	MEK1,MEK2	MAPK	97.9126	98.1725
Aripiprazole	5-HT	neuronal signaling	95.6429	98.1928
Safinamide	MAO-B	metabolism	84.3672	98.2018
Entacapone	COMT	metabolism	116.043	98.2075
Olsalazine Sodium	COX	immunology & inflammation	100.032	98.2086
EHT 1864 2HCl	Rac	GTPases	91.2913	98.2135
Tropicamide	AChR	neuronal signaling	98.4963	98.2431
BMS-754807	IGF1R,c-Met,Trk	protein tyrosine kinase	96.189	98.2487
ONO-4059	FGFR	protein tyrosine kinase	93.3135	98.253
Isoprenaline HCl	beta receptor	sympathetic nervous system	105.794	98.2534
Meclofenoxate	cholinephosphotransferase	N/A	80.4371	98.2852
Propafenone HCl	potassium channel	transmembrane transporters	85.2358	98.2975
Diacerein	IL receptor	immunology & inflammation	90.8268	98.3097
Torcetrapib	CETP	metabolism	92.1964	98.3321
Carglumic Acid	Carbamoyl Phosphate Synthetase 1	metabolism	101.203	98.3756
Hesperidin	Aurora Kinase B	cell cycle	85.3884	98.3812
Tropisetron	5-HT,AChR	neuronal signaling	102.195	98.3915
Pregnenolone	Steroid hormone receptor ERR1	endocrinology & hormones	95.1934	98.4034
Polydatin	N/A	N/A	101.092	98.4182
Alogliptin	DPP-4	proteases	101.602	98.4187
Ondansetron HCl	5-HT3	neuronal signaling	103.883	98.4397
Acrivastine	H1	immunology & inflammation	93.4489	98.4486
CHF 5074	Gamma-secretase	immunology & inflammation	102.703	98.451
Emedastine	H1	immunology & inflammation	88.2968	98.4817
Acotiamide	AChE	sympathetic nervous system	106.689	98.4844
A-196	SUV420H1,2	epigenetics	95.4269	98.4975
Lumiracoxib	COX-2	immunology & inflammation	94.5894	98.5215
Pazufloxacin mesylate	bacterial topoisomerase 4	bacterial DNA Damage	106.269	98.5216
IOWH032	CFTR	transmembrane transporters	106.45	98.6179
Baricitinib	JAK1,JAK2	JAK/STAT	98.6842	98.6252
Imidafenacin	mAChR	neuronal signaling	99.8804	98.6253
Psoralen	DNA	DNA damage	92.929	98.6374
Nilutamide	androgen receptor	endocrinology & hormones	102.151	98.6529
Nitroxoline	bacterial topoisomerase 4	bacterial DNA Damage	96.9519	98.6619
Pentamidine isethionate	phosphatase	N/A	100.807	98.662
Citalopram HBr	5-HT transporters	neuronal signaling	90.7814	98.6841
OSI-930	c-Kit,CSF-1R,VEGFR	protein tyrosine kinase	101.568	98.6962
GSK2256098	FAK	protein tyrosine kinase	91.6642	98.7244
Tamoxifen	estrogen receptor,progestogen receptor	endocrinology & hormones	112.929	98.7262
Decamethonium Bromide	nAChR	neuronal signaling	97.8596	98.7276
BIBR 1532	Telomerase	telomers	93.4958	98.7353
Sonidegib	Smo	stem cells & Wnt	94.7872	98.7397
Nepicastat	dopamine beta hydroxylase	N/A	99.2131	98.7543
PT_1354_10	N/A	propietray molecule	102.636	98.7583
Mestranol	estrogen receptor,progestogen receptor	endocrinology & hormones	94.4639	98.8085
Clofoctol	N/A	N/A	89.0865	98.8365
Meropenem	bacterial penicillin-binding protein	bacterial cell wall	104.061	98.8376
Pamabrom	N/A	N/A	100.695	98.8702
Apixaban	Factor Xa	N/A	96.6849	98.872
CPI-169	EZH2	epigenetics	90.6279	98.8743
Bifendate	N/A	viral DNA	101.514	98.8828
Cloxacillin Sodium	bacterial penicillin-binding protein	bacterial cell wall	98.2171	98.8828
Velpatasvir	NS5A protein	N/A	99.976	98.928
OICR-9429	MLL	N/A	104.266	98.9846
Metoclopramide	D,5-HT	neuronal signaling	94.1396	99.0009
Indinavir Sulfate	HIV protease	proteases	105.927	99.0154
O6-Benzylguanine	O6-alkylguanine-DNA alkyltransferase	DDR	90.1308	99.027
Anisotropine Methylbromide	mAChR	sympathetic nervous system	92.6727	99.0299
Zonisamide	Sodium channel	transmembrane transporters	105.633	99.0445
Dithranol	DNA	DNA synthesis	95.6652	99.0512
Enzalutamide	androgen receptor	endocrinology & hormones	96.5719	99.0537
BAF312	S1P receptor	neuronal signaling	98.2558	99.063
Benzbromarone	xanthine oxidase	N/A	80.7619	99.0686
Esomeprazole sodium	Proton Pump	transmembrane transporters	95.7474	99.1161
Ticagrelor	P2 receptor	N/A	87.6543	99.1203
Mirabegron	beta receptor	sympathetic nervous system	97.7858	99.1774
EI1	EZH2	epigenetics	108.058	99.2346
Doxepin HCl	5-HT2,adrenergic,H1	neuronal signaling	98.0775	99.2488
Mesna	N/A	N/A	101.623	99.2669
GDC-0623	MEK1	MAPK	106.177	99.2855
Isosorbide	glucose derivative	N/A	86.4671	99.286
Ulipristal	estrogen receptor,progestogen receptor	endocrinology & hormones	111.829	99.2878
Nitrofurantoin	bacterial DNA	bacterial DNA/RNA Synthesis	106.551	99.2952
Capecitabine	thymidylate synthase	DNA synthesis	90.249	99.3075
Ibudilast	PDE	PDE inhibitor	89.6706	99.3391
Azilsartan	Angiotensin receptor	RAAS	99.6146	99.3677
Itopride hydrochloride	AChE	neuronal signaling	105.453	99.3721
Lafutidine	H2	immunology & inflammation	100.38	99.4027
Dichlorphenamide	carbonic anhydrase	N/A	99.627	99.4116
Ruxolitinib	JAK1,JAK2	JAK/STAT	99.7321	99.4138
(±)-α-Tocopherol	vitamin	antioxidant	95.498	99.4489
eFT-508	MNK	MAPK	101.702	99.4494
Topiroxostat	xanthine oxidase	N/A	98.0554	99.4802
Reboxetine mesylate	noradrenergic reuptake	N/A	88.0716	99.5038
Cobimetinib	MEK1	MAPK	142.266	99.5111
Phenylbutazone	Prostaglandin peroxidase	immunology & inflammation	99.8666	99.5288
Dexmedetomidine	alpha receptor	neuronal signaling	99.7909	99.5352
Mesalamine	IKK	immunology & inflammation	87.4143	99.5479
Vorapaxar	PAR-1	N/A	132.43	99.5564
Rifamycin sodium salt	DNA directed RNA polymerase inhibitor	bacterial RNA synthesis	100.192	99.5815
1-Deoxynojirimycin	alpha glucosidase	N/A	108.854	99.5881
Cloperastine hydrochloride	Histamine H1 receptor	neuronal signaling	97.3795	99.5935
NVP-CGM097	p53,MDM2	apoptosis	96.7234	99.599
Labetalol HCl	beta receptor	sympathetic nervous system	100.721	99.6197
Proguanil	dihydrofolate reductase	DNA synthesis	97.2791	99.6532
SAR125844	c-Met	protein tyrosine kinase	90.818	99.6611
Avadomide	E3 Ligase	proteasome	91.3105	99.6629
Macitentan	endothelin receptor	endothelin receptor	96.4766	99.6801
OSS_128167	Sirt6	epigenetics	98.8696	99.69
Terbinafine	squalene epoxidase	antifungine	100.199	99.691
Tideglusib	GSK-3	PI3K/Akt/mTOR	98.7371	99.7123
Alvelestat	Serine protease	proteases	104.322	99.7212
L-5-Hydroxytryptophan	5-HT	neuronal signaling	88.4955	99.7232
Methandrostenolone	androgen receptor	endocrinology & hormones	96.7079	99.7257
Butamben	Sodium channel	transmembrane transporters	94.6246	99.7262
Equol	estrogen receptor,progestogen receptor	endocrinology & hormones	103.662	99.7655
Epinastine HCl	H	immunology & inflammation	100.339	99.7948
Tebipenem Pivoxil	bacterial penicillin-binding protein	bacterial cell wall	108.846	99.7984
Glafenine HCl	COX2	immunology & inflammation	83.0646	99.8325
Betamipron	N/A	N/A	99.8125	99.8481
ZM 447439	Aurora kinase	cell cycle	105.566	99.8561
Donepezil	AChE	neuronal signaling	93.8528	99.8569
CPI-1205	EZH2	epigenetics	92.8961	99.8598
RGX-104	LXR	immunology & inflammation	94.2445	99.8715
Benzthiazide	Carbonic Anhydrase	transmembrane transporters	96.2762	99.875
Leflunomide	dehydrogenase	immunology & inflammation	99.587	99.8778
Salicylic acid	COX	immunology & inflammation	102.62	99.9163
Novobiocin Sodium	bacterial topoisomerase 4	bacterial DNA Damage	111.99	99.9451
NSI-189	N/A	N/A	100.256	99.9498
Benznidazole	N/A	N/A	115.43	99.982
Daprodustat	HIF-PH	N/A	95.1348	100.053
Amenamevir	helicase primase	N/A	102.797	100.065
Etoricoxib	COX-2	immunology & inflammation	99.0959	100.088
Iproniazid	MAO	N/A	94.4741	100.091
Linsitinib	IGF1R	protein tyrosine kinase	122.638	100.091
Sulindac	COX	immunology & inflammation	99.678	100.098
ETC-1002	MP-activated protein kinase and ATP-citrate lyase	N/A	119.632	100.102
Lenvatinib	VEGFR	angiogenesis	92.5317	100.107
DASA-58	PKM2	metabolism	97.7181	100.135
Tasisulam	mitochondria	apoptosis	93.5548	100.169
Daclatasvir	HCV protease	proteases	96.4915	100.194
Phenformin HCl	KCNJ8, PRKAA1	N/A	105.188	100.255
Edoxaban	Factor Xa	N/A	105.262	100.279
Methoxyphenamine Hydrochloride	beta receptor	sympathetic nervous system	107.416	100.283
Oxiracetam	GABA	neuronal signaling	97.6875	100.285
Famciclovir	viral DNA	viral DNA	98.6368	100.322
Amphotericin B	Ergosterol	N/A	106.343	100.326
OF-1	BRD1	epigenetics	100.546	100.329
Ertugliflozin	SGLT	metabolism	91.7954	100.341
Sparfloxacin	bacterial topoisomerase 4	bacterial DNA Damage	97.7105	100.396
Latanoprost	Prostaglandin F receptor	immunology & inflammation	102.271	100.486
UNC1999	EZH2,1	epigenetics	112.481	100.502
Pentoxyverine Citrate	mAChR	sympathetic nervous system	84.7208	100.525
Raltegravir	Integrase	N/A	97.5071	100.545
Promazine hydrochloride	D,5-HT	neuronal signaling	91.5518	100.552
Deferasirox	iron	N/A	112.491	100.576
Procyclidine HCl	mAChR	neuronal signaling	101.553	100.582
Mirtazapine	5-HT,adrenergic receptor	neuronal signaling	98.2911	100.595
Semaxanib	VEGFR	angiogenesis	93.6944	100.598
Nevirapine	Reverse Transcriptase	viral DNA	100.883	100.608
ML141	Cdc42	GTPases	96.3441	100.62
Mesterolone	androgen receptor	endocrinology & hormones	98.1785	100.631
Lomitapide	microsomal trigylceride transfer protein inhibitor	endocrinology & hormones	100.44	100.648
TPX-0005	Src,ALK	protein tyrosine kinase	97.5781	100.674
Calpeptin	Cysteine protease	proteases	97.7138	100.714
Adapalene	retinoid receptor	RAR/RXR	103.232	100.737
Bosentan Hydrate	endothelin receptor	endothelin receptor	103.682	100.738
Sodium gualenate	COX1/COX2	immunology & inflammation	95.2996	100.747
Carboprost	prostanoid receptor	immunology & inflammation	107.254	100.763
Midodrine	alpha receptor	sympathetic nervous system	90.909	100.781
Genistein	PTK	N/A	99.8413	100.792
Doxapram	potassium channel TAK-1, TASK-4	transmembrane transporters	103.872	100.797
Clemastine Fumarate	H1	immunology & inflammation	110.363	100.798
Menadiol Diacetate	vitamin	N/A	99.3313	100.868
Imipramine HCl	norepinephrine transporter, serotonine transporter	neuronal signaling	98.3444	100.894
Ozanimod	S1P receptor	neuronal signaling	104.083	100.905
Sacubitril/valsartan	Angiotensin receptor	RAAS	84.7448	100.912
GDC-0152	IAP	apoptosis	104.167	100.941
Bambuterol HCl	beta receptor	sympathetic nervous system	88.0783	100.969
Drostanolone Propionate	androgen receptor	endocrinology & hormones	101.747	100.987
Idasanutlin	p53,MDM2	apoptosis	88.2667	100.99
Lanabecestat	BACE,Beta Amyloid	proteases	104.784	101.02
CP-724714	EGFR,HER2	protein tyrosine kinase	97.9345	101.028
Chromocarb	N/A	N/A	99.8147	101.031
Pantoprazole	Proton Pump	transmembrane transporters	99.3177	101.048
Nifuratel	STAT3, GADD45	N/A	93.7035	101.05
AZD1981	CRTH receptor	immunology & inflammation	97.8401	101.07
Naloxone HCl	opioid receptor	neuronal signaling	114.688	101.101
2-Deoxy-D-glucose	GPI	N/A	101.766	101.112
Ropinirole HCl	D2	neuronal signaling	108.626	101.128
BAY 87-2243	HIF	N/A	110.114	101.137
Rutin	Caspase9 and MMP9 and CDK2	immunology & inflammation	88.9869	101.142
AZD3965	MCT1	metabolism	106.628	101.144
Cyclo(-RGDfK)	integrin alphavbeta3	cytoskeletal signaling	94.1976	101.148
Clorprenaline HCl	beta receptor	sympathetic nervous system	89.921	101.15
A-366	G9a,GLP	epigenetics	92.823	101.155
PT_1535_42	N/A	propietray molecule	107.962	101.156
Abacavir	Reverse Transcriptase	viral DNA	101.886	101.165
MI-2	menin-MLL interaction inhibitor	N/A	99.8222	101.17
INCB024360 analogue	IDO1	metabolism	91.7774	101.189
Omarigliptin	DPP-4	proteases	117.21	101.209
Carmustine	DNA	DNA damage	85.1892	101.227
Ethynodiol diacetate	progestogen receptor	endocrinology & hormones	107.776	101.271
NSC 405020	MMP	proteases	100.19	101.283
Dihydralazine sulphate	N/A	N/A	139.458	101.288
Probenecid	organic anion transport	transmembrane transporters	101.734	101.295
Sulfaguanidine	dihydropteroate synthase	antibacterial	106.537	101.319
PF-562271 HCl	FAK	protein tyrosine kinase	108.861	101.376
Methysergide Maleate	5-HT	neuronal signaling	111.497	101.381
Bendamustine HCl	DNA	DNA damage	89.4259	101.385
Fenipentol	N/A	N/A	104.87	101.386
GSK591	PRMT5	epigenetics	96.4188	101.433
Famotidine	H2	immunology & inflammation	109.398	101.438
Articaine HCl	sodium channel	transmembrane transporters	107.144	101.451
DMXAA	STING	angiogenesis	95.2986	101.486
Sultamicillin	Beta-lactamase	bacterial cell wall	93.1186	101.504
Diminazene Aceturate	N/A	N/A	101.01	101.507
Parecoxib	COX-2	immunology & inflammation	96.138	101.52
Ataluren	CFTR	transmembrane transporters	102.914	101.525
Tadalafil	PDE5	PDE inhibitor	108.302	101.532
Camostat Mesilate	prostasin	proteases	98.2167	101.542
Flupenthixol dihydrochloride	D1,D2	neuronal signaling	92.979	101.58
Neticonazole Hydrochloride	Ergosterol	N/A	125.53	101.607
Revaprazan Hydrochloride	Proton Pump	transmembrane transporters	94.9172	101.637
Lobeline hydrochloride	nAChR	neuronal signaling	94.2137	101.669
Nefiracetam	GABA	neuronal signaling	98.0534	101.679
Febantel	N/A	N/A	110.07	101.69
PI-1840	proteasome	proteasome	99.0592	101.698
Lamotrigine	5-HT	neuronal signaling	115.402	101.704
Bumetanide	Na+,K+,Cl- cotransport	transmembrane transporters	102.228	101.706
Moxifloxacin	bacterial topoisomerase 4	bacterial DNA Damage	93.206	101.717
UNC3866	CBX4,7	epigenetics	102.218	101.72
Trimethadione	Calcium channel	transmembrane transporters	91.9257	101.728
RG108	DNA methyltransferase	epigenetics	95.942	101.737
Amiloride HCl	Calcium channel	transmembrane transporters	92.9567	101.753
Disopyramide	Sodium channel	transmembrane transporters	101.523	101.766
Busulfan	DNA	DNA damage	101.529	101.773
Rimonabant	CB1	cannabinoid receptor	110.937	101.789
Pargyline hydrochloride	MAO-B	metabolism	92.7815	101.791
CH5183284	FGFR	protein tyrosine kinase	102.384	101.812
Voglibose	alpha glucosidase	N/A	95.4648	101.865
Sodium dichloroacetate	PDK	metabolism	98.4858	101.913
Prulifloxacin	bacterial topoisomerase 4	bacterial DNA Damage	113.957	101.954
Isradipine	Calcium channel	transmembrane transporters	100.498	101.967
Ezetimibe	NPC1L1	metabolism	102.451	101.986
Etravirine	Reverse Transcriptase	viral DNA	104.446	102.006
Olopatadine HCl	H	immunology & inflammation	100.083	102.009
Silmitasertib	CK2	cell cycle	99.3471	102.01
IOX1	KDM3A,KDM4C,KDM6B,EGLN1	epigenetics	92.3453	102.071
Azelastine HCl	H1	immunology & inflammation	99.0308	102.081
Dehydrocholic acid	N/A	endocrinology & hormones	93.6905	102.086
Butoconazole	Lanosterol 14-alpha demethylase	metabolism	101.082	102.113
Ivabradine HCl	Potassium/sodium hyperpolarization-activated channel	transmembrane transporters	112.528	102.128
Andarine	androgen receptor	endocrinology & hormones	100.788	102.135
E7449	PARP1,PARP2	DNA damage response	92.9854	102.176
Idebenone	ROS	antioxidant	118.241	102.189
Glycopyrrolate	mAChR	sympathetic nervous system	104.276	102.252
C646	histone acetyltransferase	epigenetics	104.397	102.259
Mebeverine Hydrochloride	AChR	sympathetic nervous system	98.5877	102.288
Tolperisone HCl	Sodium channel	transmembrane transporters	126.977	102.325
Efavirenz	Reverse Transcriptase	viral DNA	95.3174	102.342
Cilnidipine	Calcium channel	transmembrane transporters	107.768	102.35
Palifosfamide	DNA	DNA damage	98.0411	102.353
Enoxacin	bacterial topoisomerase 4	bacterial DNA Damage	106.496	102.356
Aspirin	COX-1,COX-2	immunology & inflammation	127.131	102.382
Tolcapone	COMT	metabolism	99.7444	102.391
Umeclidinium bromide	mAChR	sympathetic nervous system	94.3366	102.405
Silodosin	alpha receptor	sympathetic nervous system	100.98	102.405
Dalcetrapib	CETP	metabolism	112.537	102.423
SGC707	PRMT3	epigenetics	94.8726	102.453
Gemfibrozil	PPAR	metabolism	94.5423	102.459
Bexarotene	retinoid receptor	RAR/RXR	92.7253	102.472
Exemestane	CYP450 19A1	endocrinology & hormones	94.1088	102.528
(-)-Menthol	TRPM8	transmembrane transporters	102.701	102.537
Moclobemide	MAO	N/A	110.462	102.538
Triamterene	Sodium channel	transmembrane transporters	96.7254	102.54
Birinapant	Smac IAP	apoptosis	96.0562	102.541
Ambrisentan	endothelin receptor	endothelin receptor	97.926	102.546
Opaganib	S1P receptor	neuronal signaling	102.723	102.587
PRX-08066 Maleic acid	5-HT	neuronal signaling	112.427	102.612
Propyphenazone	COX	immunology & inflammation	102.299	102.616
Fesoterodine Fumarate	mAChR	sympathetic nervous system	108.869	102.622
Dabrafenib	B-RAFV600, B-RAF, C-RAF	MAPK	89.8611	102.625
Danazol	Androgen/Progesteron agonist	endocrinology & hormones	102.314	102.673
UPF 1069	PARP1,PARP2	DNA damage response	105.081	102.71
Vidofludimus	dihydroorotate dehydrogenase	immunology & inflammation	105.805	102.718
Valethamate Bromide	mAChR	sympathetic nervous system	92.1963	102.733
Olodaterol hydrochloride	beta receptor	sympathetic nervous system	97.456	102.735
Cyclofenil	estrogen receptor	endocrinology & hormones	101.064	102.757
Nicaraven	radical scavenger	N/A	125.021	102.77
Refametinib	MEK	MAPK	87.7278	102.778
Tenofovir	Reverse Transcriptase	viral DNA	104.337	102.797
UNC669	L3MBTL1	epigenetics	113.105	102.814
Diphenidol HCl	mAChR	neuronal signaling	101.986	102.834
Terfenadine	H	immunology & inflammation	93.3454	102.878
Actarit	interleukin receptor	immunology & inflammation	97.4374	102.887
Perospirone hydrochloride	5-HT2A,D2	neuronal signaling	102.316	102.895
Felbamate	NMDA, GABA	neuronal signaling	113.475	102.968
N6022	alcohol dehydrogenase	metabolism	97.8577	102.985
Enasidenib	IDH2 mutant	metabolism	105.183	102.988
Praziquantel	antihelmintic	antihelmintic	90.6689	103.032
Teriflunomide	dihydroorotate dehydrogenase	immunology & inflammation	112.255	103.041
Monobenzone	Tyrosinase	proteases	97.9039	103.07
GSK1292263	GPR119	immunology & inflammation	100.545	103.071
PT_1354_42	N/A	propietray molecule	104.636	103.073
Chlorotrianisene	estrogen receptor,progestogen receptor	endocrinology & hormones	97.0137	103.078
Elvitegravir	Integrase	N/A	105.794	103.089
Scopolamine	AChR	neuronal signaling	99.5007	103.095
Ponesimod	S1P receptor	neuronal signaling	102.289	103.104
Mesoridazine Besylate	D2	neuronal signaling	100.546	103.146
Eliglustat	glucosylceramide synthase	N/A	96.0541	103.198
Tiotropium Bromide hydrate	mAChR	sympathetic nervous system	97.181	103.204
Pyrilamine Maleate	H1	immunology & inflammation	98.8883	103.229
Brimonidine	alpha receptor	sympathetic nervous system	111.181	103.275
Diethylcarbamazine citrate	5-lipoxygenase	N/A	103.149	103.282
Medroxyprogesterone	progestogen receptor	endocrinology & hormones	101.948	103.317
PT_1535_43	N/A	propietray molecule	100.691	103.363
Suprofen	COX	immunology & inflammation	110.74	103.364
Bemegride	GABA	neuronal signaling	80.1795	103.38
Guaifenesin	NMDA receptor	neuronal signaling	94.3104	103.426
Triiodothyronine	thyroid hormone	N/A	87.1723	103.462
Efaproxiral Sodium	hemoglobin	N/A	94.573	103.504
Sofosbuvir	RNA polymerase	viral RNA	98.1096	103.518
Balofloxacin	bacterial Topoisomerase 4	bacterial DNA Damage	102.929	103.523
Mizoribine	dehydrogenase	immunology & inflammation	95.6073	103.535
Tizoxanide	N/A	N/A	93.0082	103.536
Cephapirin Sodium	bacterial penicillin-binding protein	bacterial cell wall	106.148	103.538
Terpin hydrate	N/A	N/A	99.2064	103.557
Ibuprofen	COX-1,COX-2	immunology & inflammation	111.074	103.575
Edaravone	ROS	antioxidant	101.616	103.603
Pranoprofen	COX	immunology & inflammation	111.295	103.609
Aminophylline	A1,PDE	PDE inhibitor	107.672	103.62
Rilpivirine	Reverse Transcriptase	viral DNA	103.086	103.634
Nateglinide	potassium channel	transmembrane transporters	111.049	103.679
Adrafinil	alpha receptor	neuronal signaling	91.9231	103.713
Minaprine dihydrochloride	MAO,AChE	neuronal signaling	98.9187	103.717
Cilastatin	renal dehydropeptidase-I	N/A	112.365	103.757
Voriconazole	Lanosterol 14-alpha demethylase	N/A	87.2446	103.77
Isoetharine Mesylate	beta receptor	sympathetic nervous system	109.126	103.77
Sulbactam	Beta-lactamase	bacterial cell wall	114.266	103.782
GNX_5086	mPTP	transmembrane transporters	100.661	103.797
Guanabenz Acetate	alpha receptor	sympathetic nervous system	98.128	103.826
Alvimopan	opioid receptor	neuronal signaling	96.4983	103.87
Morantel tartrate	nAChR	neuronal signaling	108.367	103.872
Sofalcone	Ribosomal proteins	immunology & inflammation	98.3991	103.877
PFI-2 HCl	SETD7	epigenetics	97.3673	103.878
Vidarabine	viral DNA	viral DNA	115.9	103.932
Benzonatate	Sodium channel 5A	transmembrane transporters	102.005	103.944
Carbachol	mAChR	sympathetic nervous system	117.126	103.944
VGX-1027	Inteleukins	immunology & inflammation	102.42	103.991
Rigosertib	PLK	cell cycle	109.721	104.026
Zileuton	5-lipoxygenase	immunology & inflammation	96.6896	104.033
Anamorelin	ghrelin receptor	endocrinology & hormones	100.862	104.039
Lacidipine	Calcium channel	transmembrane transporters	95.4685	104.053
Desogestrel	estrogen receptor,progestogen receptor	endocrinology & hormones	98.0471	104.08
4-Aminosalicylic acid	Dihydropteroate synthase (DHPS) and Dihydrofolate reductase (DHFR)	antibacterial	95.0093	104.087
Oxymatrine	N/A	immunology & inflammation	91.3939	104.095
Mafenide hydrochloride	dihydropteroate synthase	antibacterial	98.3708	104.113
Ravoxertinib	MAPK1,MAPK3	MAPK	105.734	104.144
Phenindione	Vitamin K epoxide reductase complex subunit 1	N/A	99.9386	104.169
Moroxydine HCl	viral RNA Polymerase	antiviral	116.392	104.255
Tolmetin	COX	immunology & inflammation	95.0534	104.26
Carbenoxolone Sodium	11-beta-hydroxysteroid dehydrogenase	immunology & inflammation	101.828	104.285
PT_1535_34	N/A	propietray molecule	100.476	104.311
Elafibranor	PPAR	metabolism	110.273	104.364
Aurora A Inhibitor I	Aurora kinase	cell cycle	96.4014	104.419
Piromidic Acid	bacterial topoisomerase 4	bacterial DNA Damage	122.441	104.428
SGC2085	CARM1	epigenetics	97.0014	104.56
Naproxen	COX	immunology & inflammation	88.7419	104.578
Probucol	LDL	metabolism	97.8574	104.592
Molindone hydrochloride	D	neuronal signaling	111.313	104.597
Tauroursodeoxycholic Acid	cholesterol	metabolism	98.7399	104.6
Veliparib	PARP1,PARP2	DNA damage response	98.1246	104.623
Larotrectinib	Trk	protein tyrosine kinase	114.233	104.629
DF_1215_39	N/A	propietray molecule	95.8915	104.632
Pramoxine HCl	Sodium channel	transmembrane transporters	107.847	104.678
Valbenazine tosylate	VMAT2	N/A	103.543	104.681
Dextromethorphan hydrobromide hydrate	sigma receptor	neuronal signaling	93.4018	104.682
AZD8330	MEK1,MEK2	MAPK	93.2793	104.731
NLG919	IDO1	metabolism	97.4956	104.76
Ipriflavone	N/A	N/A	110.974	104.778
D-Mannitol	N/A	N/A	106.408	104.786
Foscarnet Sodium	viral RNA Polymerase	antiviral	102.45	104.79
Vatalanib	VEGFR	angiogenesis	109.959	104.796
TAK-733	MEK1	MAPK	101.621	104.802
Pilaralisib	PI3K	PI3K/Akt/mTOR	103.727	104.808
Vismodegib	Smo	stem cells & Wnt	99.4184	104.814
BMS-707035	Integrase	N/A	114.993	104.82
ML324	KDM4	epigenetics	104.199	104.823
Paritaprevir	HCV protease	proteases	97.789	104.859
Pazopanib	VEGFR,PDGFR,FGFR,c-Kit	angiogenesis	118.846	104.879
OC000459	prostanoid receptor	immunology & inflammation	103.941	104.965
Aceclofenac	COX	immunology & inflammation	93.7154	104.97
Cytisine	nAChR	neuronal signaling	95.1889	104.973
Suplatast Tosylate	IL receptor	immunology & inflammation	112.402	104.99
Diphenhydramine HCl	H1	immunology & inflammation	103.22	104.993
Lomefloxacin	bacterial topoisomerase 4	bacterial DNA Damage	108.713	105.019
Methazolamide	carbonic anhydrase	N/A	96.8164	105.036
Osalmid	ribonucleotide reductase small subunit M2	N/A	103.448	105.05
Baicalin	Eno1	neuronal signaling	96.9104	105.081
Brivanib Alaninate	FGFR,VEGFR	angiogenesis	103.4	105.083
Olanzapine	D2,5-HT3	neuronal signaling	99.9902	105.09
Primidone	GABA,sodium channel	neuronal signaling	109.346	105.106
Thiocolchicoside	GABA	neuronal signaling	94.9535	105.125
Valganciclovir HCl	viral DNA	viral DNA	88.3055	105.189
Sapropterin Dihydrochloride	phenylalanine 4-hydroxylase	metabolism	101.73	105.198
Haloperidol	D2,5-HT2A,D4	neuronal signaling	97.3127	105.213
Bevantolol hydrochloride	beta receptor	sympathetic nervous system	110.619	105.303
Anagliptin	DPP-4	proteases	108.482	105.311
Cilomilast	PDE4	PDE inhibitor	115.644	105.329
Sulfamethizole	dihydropteroate synthase	antibacterial	119.075	105.332
Alectinib	ALK	protein tyrosine kinase	107.894	105.362
Sarpogrelate hydrochloride	5-HT2A,5-HT2B,5-HT2C	neuronal signaling	106.844	105.374
Nicorandil	Potassium channel	transmembrane transporters	95.8541	105.432
Amlexanox	H	immunology & inflammation	108.804	105.457
Nelfinavir Mesylate	HIV protease	proteases	88.5684	105.473
Tolazoline HCl	alpha receptor	sympathetic nervous system	100.151	105.492
Ethamsylate	N/A	immunology & inflammation	109.046	105.503
Pikamilone	GABA	neuronal signaling	103.624	105.511
Indapamide	potassium channel	transmembrane transporters	104.168	105.565
Nafcillin Sodium	Beta-lactamase	bacterial cell wall	91.8817	105.58
Lactulose	N/A	N/A	101.905	105.601
Cinnarizine	H,Calcium channel	immunology & inflammation	104.439	105.658
Rimantadine	M2 proton channel	transmembrane transporters	100.093	105.667
lutein	vitamin	antioxidant	102.343	105.678
AT406	Smac IAP	apoptosis	99.5924	105.697
Ufenamate	COX	immunology & inflammation	107.012	105.709
Chloramphenicol	50S ribosomal subunit	bacterial ribosomes	108.049	105.753
Amfebutamone	D	neuronal signaling	90.1666	105.76
Estradiol	estrogen receptor,progestogen receptor	endocrinology & hormones	119.363	105.781
Oxethazaine	N/A	neuronal signaling	104.78	105.814
Letrozole	CYP450 19A1	endocrinology & hormones	119.831	105.817
Pimasertib	MEK1,MEK2	MAPK	104.058	105.834
Betrixaban	Factor Xa	N/A	96.4769	105.846
Carvedilol	alpha receptor	sympathetic nervous system	104.165	105.873
Bisoprolol fumarate	beta receptor	sympathetic nervous system	100.538	105.874
Ademetionine	DNMT1 and DNMT3A	N/A	102.804	105.962
Tacrine HCl	AChE	neuronal signaling	115.89	106.033
Clonidine HCl	alpha receptor	sympathetic nervous system	95.2263	106.038
JNJ-26854165	HDM2 ubiquitin ligase ,p53	proteasome	97.4329	106.05
Telbivudine	Reverse Transcriptase	viral DNA	112.706	106.055
PD0325901	MEK	MAPK	102.963	106.11
Nedaplatin	DNA	DNA damage	106.67	106.135
Dichlorophene	VDR	N/A	105.148	106.165
Acipimox	triglyceride lipase	metabolism	106.952	106.187
Aclidinium Bromide	mAChR	sympathetic nervous system	109.55	106.218
Cyclophosphamide Monohydrate	DNA	DNA damage	103.409	106.225
Tedizolid	50S ribosomal subunit	bacterial ribosomes	107.328	106.251
Telaprevir	HCV protease	proteases	93.2785	106.27
Puerarin	5-HT	neuronal signaling	83.5054	106.297
Repaglinide	ABC transporters	transmembrane transporters	93.172	106.34
Galunisertib	ALK5	TGF-beta/Smad	100.037	106.349
Fenspiride HCl	PDE4,PDE3	PDE inhibitor	119.867	106.405
Daidzin	aldehyde-dehydrogenase	metabolism	97.6323	106.47
Crenigacestat	Gamma-secretase	stem cells & Wnt	113.724	106.509
Licochalcone A	N/A	N/A	113.497	106.531
Aprepitant	NK1	neurokinin receptor	103.869	106.565
SirReal2	SIRT2	epigenetics	95.6385	106.567
Spironolactone	androgen receptor	endocrinology & hormones	103.578	106.575
Desvenlafaxine	5-HT	neuronal signaling	99.7808	106.619
Bictegravir	Integrase	N/A	111.402	106.641
Rebeprazole sodium	Proton Pump	transmembrane transporters	98.3845	106.653
SB705498	TRPV	immunology & inflammation	122.592	106.66
Brinzolamide	carbonic anhydrase	N/A	96.1986	106.688
LCL161	Smac IAP	apoptosis	112.68	106.715
Ripasudil	ROCK	protein tyrosine kinase	110.158	106.729
Propantheline bromide	mAChR	sympathetic nervous system	114.39	106.746
Metolazone	Na+/Cl- cotransporter	transmembrane transporters	110.536	106.751
AZ6102	tankyrase	telomers	108.904	106.773
PJ34	PARP1,PARP2	DNA damage response	114.192	106.835
Otilonium Bromide	mAChR	sympathetic nervous system	104.376	106.88
Sulfamonomethoxine	dihydropteroate synthase	antibacterial	110.387	106.89
Retigabine	Potassium channel	transmembrane transporters	97.7552	106.897
YH239-EE	p53,MDM2	apoptosis	88.737	106.898
Salbutamol	beta receptor	sympathetic nervous system	87.2765	106.906
Mecamylamine Hydrochloride	nAChR	neuronal signaling	115.789	106.927
Tetracycline HCl	30S ribosomal subunit	bacterial ribosomes	109.537	107
Tamibarotene	retinoid receptor	RAR/RXR	80.346	107.103
Fomepizole	alcohol dehydrogenase	metabolism	103.979	107.104
Nifuroxazide	STAT	JAK/STAT	99.8778	107.141
Ifenprodil Tartrate	NMDA	neuronal signaling	109.115	107.185
DTP3	JNK	MAPK	108.94	107.199
Malotilate	5-LOX	N/A	105.919	107.202
Verinurad	urate transporter	transmembrane transporters	92.7113	107.208
Linifanib	VEGFR,PDGFR,CSF-1R	angiogenesis	110.974	107.28
Fimasartan	Angiotensin receptor	RAAS	113.331	107.297
Tempol	radical scavenger	immunology & inflammation	101.679	107.314
Tinidazole	DNA	antibacterial	104.04	107.314
Urapidil HCl	alpha receptor	sympathetic nervous system	111.664	107.33
Methoxsalen	CYP450	endocrinology & hormones	113.572	107.368
DKM 2-93	E1 Activating enzyme 5	proteasome	99.796	107.369
Asciminib	Bcr-Abl	protein tyrosine kinase	97.8399	107.384
Osimertinib	EGFR	protein tyrosine kinase	109.355	107.392
Turofexorate Isopropyl	FXR	nuclear receptor	103.38	107.399
Homatropine Methylbromide	mAChR	sympathetic nervous system	114.297	107.402
PX-12	Thioredoxin	N/A	113.916	107.481
Telmisartan	Angiotensin receptor	RAAS	102.044	107.519
Methylbenactyzine Bromide	mAChR	sympathetic nervous system	105.724	107.535
Carboplatin	DNA	DNA damage	106.71	107.571
Apabetalone	BET	epigenetics	111.242	107.624
Ciclopirox	iron	N/A	107.107	107.673
Griseofulvin	tubulin	Cytoskeletal Signaling	93.4878	107.72
Cefozopran hydrochloride	bacterial penicillin-binding protein	bacterial cell wall	98.6188	107.801
Istradefylline	A2A	neuronal signaling	100.098	107.837
EPZ020411 2HCl	PRMT6	epigenetics	118.015	107.862
Dapiprazole Hydrochloride	alpha receptor	sympathetic nervous system	98.8308	107.887
Molsidomine	NO donor	N/A	103.47	107.906
Bithionol	sAC	N/A	107.853	107.908
Amiodarone HCl	potassium channel	transmembrane transporters	98.9118	107.996
Dantrolene sodium	calcium channel	transmembrane transporters	110.177	108.033
Aceclidine HCl	mAChR	sympathetic nervous system	84.7271	108.049
MK-2461	c-Met,FGFR,PDGFR	protein tyrosine kinase	107.83	108.083
Arecoline HBr	AChR	neuronal signaling	108.236	108.12
Flopropione	5-HT1A	neuronal signaling	98.7758	108.128
Pioglitazone	PPAR	metabolism	103.821	108.17
Prucalopride	5-HT	neuronal signaling	105.102	108.199
Afloqualone	GABA	neuronal signaling	105.754	108.222
Eprosartan Mesylate	Angiotensin receptor	RAAS	100.475	108.227
BGP-15 2HCl	Parp	DNA damage response	100.884	108.232
Oxantel Pamoate	nAChR	antihelmintic	118.524	108.325
Roxadustat	HIF-PH	immunology & inflammation	115.195	108.47
Reserpine	VMAT1,VMAT2	transmembrane transporters	119.84	108.505
NSC 23766	Rac	GTPases	113.402	108.545
Tiamulin	70S ribosomal subunit	bacterial ribosomes	109.299	108.56
Vildagliptin	DPP-4	proteases	112.245	108.567
Mupirocin	Isoleucine-tRNA ligase	bacterial DNA Damage	101.363	108.568
Piperine	MAOA, MAOB	N/A	104.665	108.575
Fusidate Sodium	Elongation factor G	N/A	106.143	108.603
Dapoxetine HCl	5-HT	neuronal signaling	96.1882	108.634
4-Biphenylacetic acid	COX	immunology & inflammation	90.8889	108.666
JNJ-38877605	c-Met	protein tyrosine kinase	105.717	108.67
IOX2	prolyl hydroxylase	N/A	105.857	108.676
PT_1354_34	N/A	propietray molecule	109.237	108.71
Gefarnate	N/A	N/A	97.7014	108.727
ZCL278	Cdc42	GTPases	110.684	108.74
Lamivudine	Reverse Transcriptase	viral DNA	127.27	108.801
Atipamezole	alpha receptor	neuronal signaling	108.564	108.86
Piribedil	D2,D3	neuronal signaling	92.9038	108.901
Peficitinib	JAK	JAK/STAT	111.396	108.91
Miconazole	Lanosterol 14-alpha demethylase	N/A	106.273	108.921
Finasteride	5-alpha Reductase	endocrinology & hormones	97.916	108.933
Benproperine phosphate	ARPC2	N/A	115.512	108.944
LY2090314	GSK-3	PI3K/Akt/mTOR	131.385	108.945
Gandotinib	JAK2	JAK/STAT	105.383	108.987
Flucytosine	Thymidylate synthase	DNA synthesis	108.848	109.027
Methacholine chloride	mAChR	neuronal signaling	92.4658	109.031
MG149	histone acetyltransferase	epigenetics	118.405	109.041
ML385	Nrf2	N/A	97.8822	109.1
Glasdegib	Smo	stem cells & Wnt	93.2486	109.11
Oxaprozin	COX	immunology & inflammation	88.3731	109.133
Dicoumarol	Vitamin K epoxide reductase complex subunit 1	N/A	106.731	109.146
Mirin	MRN	DDR	102.058	109.256
Metaxalone	N/A	N/A	105.243	109.429
Glecaprevir	HCV protease	proteases	113.49	109.442
Prilocaine	Sodium channel	transmembrane transporters	105.552	109.498
Tolnaftate	fungal squalene epoxidase	N/A	99.4015	109.526
Reparixin	CXCR1-2	immunology & inflammation	108.166	109.56
Filgotinib	JAK1	JAK/STAT	90.9181	109.581
LY2811376	BACE,Beta Amyloid	proteases	118.241	109.699
Rufinamide	Sodium channel	transmembrane transporters	109.672	109.737
Glipizide	potassium channel	transmembrane transporters	107.115	109.82
Tiagabine	GABA	neuronal signaling	93.0172	109.913
Triclabendazole	tubulin	Cytoskeletal Signaling	104.139	110.122
Buparvaquone	cytochrome bc1 complex	antiparasite	105.877	110.319
Proxyphylline	A1	immunology & inflammation	110.928	110.346
Abiraterone Acetate	CYP450 17A1	endocrinology & hormones	102.2	110.522
Doxylamine Succinate	H1	immunology & inflammation	109.318	110.582
AMI-1	PRMT1	epigenetics	106.225	110.652
AKBA	5-lipoxygenase	immunology & inflammation	116.04	110.666
CPI-613	pyruvate dehydrogenase	metabolism	106.778	110.678
Dasabuvir	NS5B palm polymerase	viral RNA	102.565	110.718
Cyproterone Acetate	androgen receptor	endocrinology & hormones	102.774	110.824
Cyclandelate	ACAT	metabolism	101.735	110.863
Phenylpiracetam	nAChR	neuronal signaling	92.3742	110.946
Danoprevir	HCV protease	proteases	102.027	110.974
GSK2656157	PERK	apoptosis	104.225	111.003
17-Hydroxyprogesterone	estrogen receptor,progestogen receptor	endocrinology & hormones	110.837	111.02
Allopurinol	xanthine oxidase	N/A	108.898	111.032
Mefloquine HCl	Fe(II)-protoporphyrin IX	antimalaric	108.299	111.037
Rasagiline	MAOB	N/A	103.238	111.056
INO-1001	PARP	DNA damage response	113.99	111.057
Ethotoin	Sodium channel	transmembrane transporters	108.43	111.123
Dapson	dihydropteroate synthase	antibacterial	108.406	111.185
Dipyridamole	PDE	PDE inhibitor	101.625	111.313
Droperidol	D2	neuronal signaling	107.266	111.342
Ciprofibrate	PPAR	metabolism	106.287	111.344
Berberine	N/A	N/A	110.855	111.355
Tretinoin	retinoid receptor	RAR/RXR	109.231	111.362
Levosimendan	Troponin C	transmembrane transporters	100.506	111.371
Cefazolin Sodium	bacterial penicillin-binding protein	bacterial cell wall	104.911	111.401
Lenalidomide	TNF-alpha	apoptosis	104.229	111.467
Ajmaline	potassium channel	transmembrane transporters	111.859	111.509
Galanthamine	AChE	neuronal signaling	107.537	111.586
4-Methylumbelliferone	Hyaluronic Acid Synthesis	N/A	104.027	111.591
Bezafibrate	PPAR	metabolism	115.903	111.608
RHPS 4 methosulfate	Telomerase	telomers	103.83	111.616
Cefcapene Pivoxil Hydrochloride	bacterial penicillin-binding protein	bacterial cell wall	102.58	111.671
Decernotinib	JAK3	JAK/STAT	101.001	111.858
Gliquidone	Potassium channel	transmembrane transporters	115.932	111.892
Cortisone	glucocorticoid receptor	immunology & inflammation	103.792	112.024
Cetirizine DiHCl	H	immunology & inflammation	104.342	112.042
Cefsulodin sodium	bacterial penicillin-binding protein	bacterial cell wall	94.5205	112.138
(+/-)-Sulfinpyrazone	organic anion transport	immunology & inflammation	107.443	112.147
Enoxolone	PTPN1	endocrinology & hormones	108.728	112.156
Carbazochrome	N/A	N/A	112.778	112.569
Empagliflozin	SGLT	metabolism	122.396	112.725
Regorafenib	VEGFR,PDGFR,Kit,RET	angiogenesis	107.83	112.727
PT_1535_41	N/A	propietray molecule	116.993	112.802
Edrophonium chloride	AChE	neuronal signaling	102.633	112.822
Benserazide HCl	aromatic-L-aminoacid decarboxylase	N/A	101.574	112.823
PT_1535_16	N/A	propietray molecule	107.961	112.836
Cefaclor	bacterial penicillin-binding protein	bacterial cell wall	108.844	112.885
Teneligliptin hydrobromide	DPP-4	proteases	112.617	113.013
Riociguat	guanylate cyclase	N/A	109.088	113.121
BMS-794833	c-Met,VEGFR	protein tyrosine kinase	106.692	113.15
Demecarium Bromide	AChe	sympathetic nervous system	107.661	113.194
Carbimazole	thyroid hormone	N/A	107.391	113.231
Clonixin	COX	immunology & inflammation	87.2664	113.345
Dopamine HCl	D	sympathetic nervous system	109.021	113.474
Lonidamine	GCK	protein tyrosine kinase	114.216	113.533
PT2385	HIF	N/A	112.909	113.733
Linagliptin	DPP-4	proteases	115.629	113.826
Cilostazol	PDE3	PDE inhibitor	104.868	113.91
Entecavir	Reverse Transcriptase	viral DNA	102.154	114.033
Telotristat Etiprate	tryptophan hydroxylase	metabolism	111.135	114.041
Diphemanil Methylsulfate	mAChR	sympathetic nervous system	115.958	114.221
Aceglutamide	N/A	N/A	99.1006	114.31
Agomelatine	5-HT2C	neuronal signaling	113.209	114.541
Sivelestat	elastase	proteases	117.611	114.897
Moxidectin	GABA receptor subunit beta-3	N/A	94.0454	115.139
Imatinib	BCR-Abl, c-Kit, PDGFR	protein tyrosine kinase	104.634	115.199
Diltiazem HCl	calcium channel	transmembrane transporters	123.586	115.305
GKT137831	NADPH-oxidase	metabolism	110.246	115.613
Azaperone	D	neuronal signaling	100.228	115.752
GW842166X	CB2	cannabinoid receptor	111.221	115.982
GSK2879552 2HCl	LSD1	epigenetics	94.6121	116.026
Venetoclax	Bcl-2	apoptosis	87.7161	116.876
Clindamycin	50S ribosomal subunit	bacterial ribosomes	115.653	117.12
Metformin HCl	N/A	N/A	113.465	117.191
BMS-986205	IDO1	metabolism	116.451	117.304
Tacedinaline	HDAC 1,2,3	epigenetics	115.595	117.555
MS049	PRMT4,6	epigenetics	120.748	118.066
Eltrombopag	TpoR	N/A	111.243	118.068
AZ32	ATM	DDR	113.018	118.167
Danthron	AMPK	N/A	100.046	118.531
Formoterol Hemifumarate	beta receptor	sympathetic nervous system	116.726	119.596
ASP3026	ALK	protein tyrosine kinase	105.171	119.637
Drofenine Hydrochloride	AChR	sympathetic nervous system	108.14	119.661
Trapidil	PDGFR	protein tyrosine kinase	92.5528	120.302
Apremilast	PDE4,TNF	PDE inhibitor	113.482	120.354
Clotrimazole	Ergosterol	N/A	120.913	120.87
Pilocarpine HCl	AChE	neuronal signaling	95.7631	122.543
Pimozide	D	neuronal signaling	101.143	123.223
Flutamide	androgen receptor	endocrinology & hormones	104.092	123.404
PT_1354_80	N/A	propietray molecule	114.588	125.716
Ivosidenib	IDH1	metabolism	103.768	126.939
Rosuvastatin	HMG-CoA Reductase	metabolism	85.2869	127.196
LLY-283	PRMT5	epigenetics	101.582	128.564
Acetazolamide	carbonic anhydrase	N/A	105.877	130.476
