# Supplementary material for: Targetable Vulnerabilities in MYC‐Driven B Cell Lymphomas Resistant to BCR Extinction
Source: Hematol Oncol. 2026 Feb 11;44(2):e70175. doi: 10.1002/hon.70175 (PMC12892111; doi:10.1002/hon.70175)
Supplement: Supplementary file 6 — Table S2: Set of compounds showing a percent of viability < 35% in both e BCR negative and positive cells at 0.5 uM. [file HON-44-e70175-s003.xlsx]

## Sheet: Sheet1
Supplementary Table 2. Set of compounds showing a percent of viability < 35% in both e BCR negative and positive cells at 0.5 uM
Compound name	Target	Pathway	BCR_negative_Percent_Viability at 0,5 µM	BCR_positive_Percent_Viability at 0,5 µM
Abexinostat	HDAC	epigenetics	0.363332	0.696585
ABT-751	tubulin	cytoskeletal signaling	1.03512	1.19792
Adavivint	Wnt/beta-catenin	stem cells & Wnt	2.68191	1.6839
Adavosertib	Wee1	DNA damage response	1.03077	0.969089
Alisertib	Aurora kinase A	cell cycle	1.74775	6.0217
AMG-900	Aurora kinase	cell cycle	1.17731	7.51875
Amonafide	Topo II	DNA damage	0.647935	0.772166
Amsacrine hydrochloride	Topo II	DNA damage	0.631623	0.799759
Apitolisib	mTOR,PI3K	PI3K/Akt/mTOR	12.943	28.2896
ARQ 621	KSP	cell cycle	0.916182	0.850119
Azacitidine	DNA	DNA synthesis	10.9232	13.5493
AZD6738	ATR	DDR	22.5441	30.7303
AZD7762	Chk	DNA damage response	0.957275	1.04243
AZD8055	mTOR	PI3K/Akt/mTOR	6.00439	22.5121
Bardoxolone Methyl	NRF2,IKK	immunology & inflammation	1.92385	3.14285
Belinostat	HDAC	epigenetics	0.169368	0.197709
BGT226	mTOR,PI3K	PI3K/Akt/mTOR	0.058708	0.006135
BI 2536	PLK1	cell cycle	0.687273	1.00471
BI-847325	MEK,Aurora kinase	MAPK	1.95548	4.53866
BIIB021	HSP90	cytoskeletal signaling	2.26148	3.05533
Bortezomib	proteasome	proteasome	1.74578	1.68569
Bosutinib	Src, BCR-Abl	protein tyrosine kinase	10.0417	12.0093
Cabazitaxel	tubulin	cytoskeletal signaling	1.02877	1.53654
Carfilzomib	proteasome	proteasome	1.73447	1.32665
CB-5083	AAA ATPase	transmembrane transporters	3.74194	13.9272
Cerdulatinib	JAK,TYK,Syk	JAK/STAT	20.5892	27.0773
CHIR-124	Chk1	DNA damage response	0.898531	0.949351
Ciclesonide	glucocorticoid receptor	immunology & inflammation	21.7929	32.7765
Cladribine	DNA	DNA synthesis	4.41753	18.2305
Colchicine	tubulin	Cytoskeletal Signaling	0.5686	0.592551
Combretastatin A4	tubulin	cytoskeletal signaling	0.232046	0.275937
COTI-2	p53	apoptosis	9.56346	16.5674
CPI-203	BRD4	epigenetics	0.375522	0.354389
CUDC-101	HDAC,EGFR,HER2	epigenetics	2.20571	3.52657
CUDC-907	HDAC, PI3Ka	epigenetics	-0.186612	-0.352769
CX-6258 HCl	pim	JAK/STAT	0.890276	0.940311
CYC116	Aurora kinase,VEGFR	cell cycle	3.44287	4.06651
CYTARABINE	DNA	DNA synthesis	1.73559	3.05259
Danusertib	Aurora kinase,Bcr-Abl,c-RET,FGFR	cell cycle	28.6921	30.2553
Decitabine	DNA	DNA synthesis	1.17088	1.76546
Delanzomib	proteasome	proteasome	2.55156	5.25087
Diflucortolone valerate	Annexin A1	endocrinology & hormones	15.1106	22.4074
Dinaciclib	CDK	cell cycle	0.751375	0.430526
Docetaxel	tubulin	cytoskeletal signaling	0.627913	0.917417
Dovitinib Lactate	FLT-3,c-Kit	protein tyrosine kinase	0.751838	0.690766
Doxorubicin	Topo II	DNA damage	0.043181	0.508287
Elesclomol	electron transport chain	apoptosis	5.98583	13.11
Eltanexor	CRM1	transmembrane transporters	0.598946	0.311241
ERK5-IN-1	ERK5	MAPK	3.38836	3.97131
Etoposide	Topo II	DNA damage	0.355138	0.383943
Fedratinib	JAK2	JAK/STAT	7.11984	11.0131
Floxuridine	thymidylate synthase	DNA synthesis	2.11123	2.65748
Fludrocortisone acetate	mineralocorticoid receptor	immunology & inflammation	18.9497	23.5361
Fluticasone propionate	glucocorticoid receptor	immunology & inflammation	15.6693	25.1641
Fumagillin	Methionine aminopeptidase 2	N/A	3.90135	3.36376
Ganetespib	HSP90	cytoskeletal signaling	1.48201	1.46385
GDC-0575	Chk1	DNA damage response	0.331881	0.455293
Gemcitabine	DNA	DNA synthesis	0.448376	0.569637
Givinostat	HDAC	epigenetics	0.780755	0.83747
GM_1534_34	N/A	propietray molecule	-0.013393	0.034699
GM_1534_39	N/A	propietray molecule	5.22213	19.4358
GMX1778	NAMPT	metabolism	4.76538	4.26435
GSK1070916	Aurora kinase	cell cycle	1.7045	1.68315
GSK461364	PLK1	cell cycle	1.17434	1.10422
GSK923295	KSP	cell cycle	10.2045	11.9873
GZD824 Dimesylate	Bcr-Abl	protein tyrosine kinase	17.6416	15.4273
Halcinonide	glucocorticoid receptor	immunology & inflammation	20.429	29.6226
Halofuginone	COL1A1,MMP2	immunology & inflammation	0.849773	1.11288
Hesperadin	Aurora kinase	cell cycle	2.30158	2.38254
HMN-214	PLK1	cell cycle	4.72886	7.48508
Homoharringtonine	STAT	JAK/STAT	0.330175	0.454026
Hydroxy Camptothecine	Topo I	DNA damage	0.591751	1.04566
I-BET-762	BET	epigenetics	6.72888	15.7635
Idoxuridine	viral DNA	viral DNA	14.6004	16.5878
INCB057643	BET	epigenetics	0.547175	0.544217
Ixazomib	proteasome	proteasome	1.13955	3.45693
JIB-04	KDM	epigenetics	1.33181	3.08528
KX2-391	Src	protein tyrosine kinase	0.922345	0.841843
Lexibulin	tubulin	cytoskeletal signaling	0.158056	-0.135506
Luminespib	HSP90	cytoskeletal signaling	1.74917	1.06633
LY2874455	FGFR,VEGFR	protein tyrosine kinase	1.76708	3.90132
LY3023414	mTOR,PI3K	PI3K/Akt/mTOR	3.76298	14.4804
MBQ-167	Rac,Cdc42	GTPases	2.9473	2.30902
Mebendazole	tubulin	N/A	2.29786	3.01655
Methotrexate	Dihydrofolate reductase	DNA synthesis	2.24775	3.79729
Milciclib	CDK	cell cycle	-0.288768	-0.131166
Mitomycin C	DNA	DNA damage	0.428686	1.45824
Mitoxantrone 2HCl	Topo II	DNA damage	0.93452	0.661323
Mocetinostat	HDAC1,HDAC2,HDAC3	epigenetics	0.742794	2.61878
Mometasone furoate	glucocorticoid receptor	immunology & inflammation	17.3041	27.4128
Monomethyl auristatin E	tubulin	cytoskeletal signaling	0.267933	0.30038
MP_1497_1	N/A	propietray molecule	0.682923	0.845399
Mycophenolic acid	dehydrogenase	immunology & inflammation	23.12	20.0814
Niraparib	PARP1,PARP2	DNA damage response	0.967884	0.952227
NMS-P937	PLK1	cell cycle	3.28848	7.89913
Obatoclax	Bcl-2	apoptosis	-0.003979	0.276546
Olaparib	PARP1,PARP2	DNA damage response	6.62344	17.9271
Omaveloxolone	NF-kappa-B	immunology & inflammation	1.10526	1.08131
Onalespib	HSP90	cytoskeletal signaling	0.761542	0.915605
Oprozomib	proteasome	proteasome	1.35894	1.47379
OTX015	BET	epigenetics	0.347886	0.618592
P276-00	CDK1,4,9	cell cycle	0.490923	0.573397
Paclitaxel	tubulin	cytoskeletal signaling	0.035214	0.095121
Palbociclib HCl	CDK4,CDK6	cell cycle	13.5379	33.868
Panobinostat	HDAC	epigenetics	0.198915	0.330191
Patupilone	tubulin	cytoskeletal signaling	1.2828	1.44157
PF-04691502	mTOR,PI3K	PI3K/Akt/mTOR	2.77936	5.62697
PF-04929113	HSP90	cytoskeletal signaling	1.11604	1.20487
Picropodophyllin	IGF1R	protein tyrosine kinase	0.485275	0.246536
Pirarubicin	Topo II	DNA damage	0.840141	0.730083
Pixantrone Maleate	DNA	DNA damage	0.715828	0.928589
Plinabulin	tubulin	cytoskeletal signaling	1.08248	0.931759
Pluripotin	ERK	MAPK	1.26876	1.10227
Ponatinib	BCR-Abl, PDGFRa, VEGFR2, FGFR1	protein tyrosine kinase	2.17657	1.52489
Pralatrexate	Dihydrofolate reductase	DNA synthesis	2.91052	2.88517
PU-H71	HSP90	cytoskeletal signaling	1.39596	1.99599
pyrvinium	N/A	N/A	0.674325	0.937414
Quisinostat	HDAC	epigenetics	0.321951	0.292507
Rabusertib	Chk1	DNA damage response	1.03533	1.49193
Raltitrexed	thymidylate synthase	DNA synthesis	2.23893	3.2273
Resminostat	HDAC1,HDAC3,HDAC6	epigenetics	1.54721	8.71438
Rucaparib	PARP	DNA damage response	3.08565	10.6721
Sabutoclax	Bcl-2	apoptosis	3.57061	8.24595
Sapanisertib	mTOR	PI3K/Akt/mTOR	2.49755	7.18584
SB743921 HCl	KSP	cell cycle	0.866312	0.517072
Selinexor	CRM1	transmembrane transporters	0.783776	1.03051
TAK-901	Aurora kinase	cell cycle	8.97814	14.061
Teniposide	Topo II	DNA damage	0.735227	0.841904
TG101209	JAK2,Flt,c-RET	JAK/STAT	5.86465	11.4008
Thioguanine	DNA	DNA synthesis	9.09434	10.5728
THZ1	CDK7	cell cycle	1.06217	0.722388
Topotecan	Topo I	DNA damage	0.41403	0.849232
Tozasertib	Aurora kinase	cell cycle	2.07048	6.29591
Triapine	ribonucleotide reductase	DNA damage	12.8901	28.3914
Triptolide	XPB (ERCC3) subunit of TFIIH and HSP	immunology & inflammation	0.870409	0.862218
Vinblastine sulfate	tubulin	cytoskeletal signaling	0.95296	1.08757
VLX1570	DUB	proteasome	0.96481	1.10413
Volasertib	PLK1	cell cycle	0.44542	0.398996
Vorinostat	HDAC	epigenetics	0.862956	4.61866
XL888	HSP90	cytoskeletal signaling	1.40887	1.19897
YM155	Survivin	apoptosis	0.408931	0.468652
