# Supplementary material for: Targetable Vulnerabilities in MYC‐Driven B Cell Lymphomas Resistant to BCR Extinction
Source: Hematol Oncol. 2026 Feb 11;44(2):e70175. doi: 10.1002/hon.70175 (PMC12892111; doi:10.1002/hon.70175)
Supplement: Supplementary file 7 — Table S3: List of compounds selected for the validation screening. [file HON-44-e70175-s007.xlsx]

## Sheet: Validation Screen results
Supplementary Table 3. List of compounds selected for the validation screening.
				IC50 (mM)		z-scores of Differential Viability								Differential Viability in BCR- vs BCR+								Percent Viability in BCR-negative								Percent Viability in BCR-positive
Compound name	Target	Pathway	Validation outcome	BCR-negative	BCR-positive	5e-06uM	5e-05uM	0.0005uM	0.005uM	0.05uM	0.5uM	5uM	50uM	5e-06uM	5e-05uM	0.0005uM	0.005uM	0.05uM	0.5uM	5uM	50uM	5e-06uM	5e-05uM	0.0005uM	0.005uM	0.05uM	0.5uM	5uM	50uM	5e-06uM	5e-05uM	0.0005uM	0.005uM	0.05uM	0.5uM	5uM	50uM
Palbociclib HCl	CDK4,CDK6	cell cycle	Enhanced activity BCR-	0.130103	0.342296				-1.05034	-1.65125	-2.28935	-0.246153	0.012232				-7.96142	-12.4916	-17.3022	-1.89876	0.049178				96.0879	69.5988	28.7071	4.27458	-0.11511				104.049	82.0904	46.0093	6.17335	-0.164287
Ribociclib	CDK4,CDK6	cell cycle	Enhanced activity BCR-	0.40052	2.411				-0.024403	-1.14387	-1.84442	-2.93627	-0.231115				-0.227012	-8.66656	-13.9479	-22.1792	-1.78539				100.191	78.2001	53.713	21.3087	0.230287				100.418	86.8667	67.6609	43.4879	2.01568
Everolimus	mTORC1	PI3K/Akt/mTOR	Enhanced activity BCR-	0.013412	0.034174				-2.38396	-2.34424	-2.47839	-2.16907	0.006586				-18.0155	-17.716	-18.7273	-16.3954	0.006613				34.3338	33.8553	32.5038	26.3805	-0.358778				52.3493	51.5713	51.2311	42.7759	-0.36539
Rapamycin	mTORC1	PI3K/Akt/mTOR	Enhanced activity BCR- and highly active	0.00428716	0.520057	0.208966	-1.54402	-1.8423	-2.14654	-1.88751				-0.246277	-14.4903	-16.914	-19.3861	-17.2813				101.768	81.5385	46.623	38.6279	33.5294				102.014	96.0288	63.537	58.014	50.8107
Sapanisertib	mTORC1/2	PI3K/Akt/mTOR	Enhanced activity BCR- and highly active	0.013	0.034			0.107494	-1.60045	-3.39755	-1.68681	-0.367602				0.767345	-12.1086	-25.6568	-12.7597	-2.81435				106.585	82.8699	25.2992	6.40137	1.5136				105.818	94.9786	50.956	19.1611	4.32795
CC-223	mTORC1/2	PI3K/Akt/mTOR	Enhanced activity BCR-	0.878015	1.94436				0.430175	-0.236488	-1.24895	-3.03692	-0.004645				3.2	-1.8259	-9.45873	-22.938	-0.078059				100.376	94.5504	67.818	7.7527	-0.102309				97.1756	96.3763	77.2767	30.6907	-0.02425
Thiotepa	DNA	DNA damage	Enhanced activity BCR-	0.626669	1.07918				0.456491	-0.535678	-2.51647	-0.43018	0.000796				3.3984	-4.08146	-19.0145	-3.28612	-0.037041				100.664	95.7191	60.6522	1.30546	-0.304377				97.266	99.8005	79.6667	4.59158	-0.267336
Pyridostatin TFA	G-quadruplex DNA	DNA damage	Enhanced activity BCR-	0.503366	0.846132				-0.303106	-0.767188	-2.98055	-0.517013	0.011973				-2.32812	-5.82679	-22.5131	-3.94074	0.047224				97.267	94.0687	46.5176	1.43921	0.188283				99.5951	99.8955	69.0307	5.37995	0.14106
GDC-0575	Chk1	DNA damage response	Enhanced activity BCR- and highly active	0.024719	0.050238			1.19271	-0.370499	-2.92178	-0.006502	0.008409				8.94864	-2.83619	-22.07	-0.092054	0.020357				106.107	94.5939	29.2615	-0.076482	-0.3587				97.1586	97.4301	51.3315	0.015571	-0.379056
Dabrafenib	B-RAFV600	MAPK	Enhanced activity BCR-	4.5671	13.5025				0.595303	1.9724	-1.39673	-2.36988	-1.09324				4.44489	14.8266	-10.5728	-17.9093	-8.28489				103.624	116.666	87.8784	47.0366	21.6812				99.1793	101.839	98.4513	64.9459	29.9661
Cerdulatinib	JAK,TYK,Syk	JAK/STAT	Enhanced activity BCR-	0.171762	0.53378				1.13721	-2.60078	-1.4308	0.011539	0.011889				8.53022	-19.65	-10.8297	0.04395	0.046589				109.246	79.3482	42.9752	0.212649	-0.488583				100.716	98.9982	53.8048	0.168698	-0.535173
BMS-536924	IGF1R	protein tyrosine kinase	Enhanced activity BCR-	1.28587	3.88187				1.52693	0.698874	-2.06154	-0.400304	0.004375				11.4683	5.22569	-15.5847	-3.06088	-0.010058				106.647	104.035	73.2817	37.0051	-0.190482				95.1782	98.8093	88.8665	40.066	-0.180423
AMG-900	Aurora kinase	cell cycle	Enhanced activity BCR+ and highly active	0.006403	0.002893	-0.295799	-0.060812	0.907486	7.04743	0.057631				-2.27304	-0.501491	6.7984	53.0868	0.391431				99.0292	97.8544	101.938	90.1695	1.77535				101.302	98.3559	95.1395	37.0827	1.38392
AZD8055	mTORC1/2	PI3K/Akt/mTOR	highly active	0.034261	0.074439			0.08151	-0.091517	-1.31464	-1.87945	-0.072299				0.571457	-0.732974	-9.95394	-14.212	-0.588093				100.98	84.6761	45.8859	11.0164	1.3376				100.409	85.4091	55.8399	25.2284	1.9257
BGT226	mTOR,PI3K	PI3K/Akt/mTOR	highly active	0.009663	0.016081			0.518405	-1.03863	-0.902747	0.001126	-0.002965				3.86516	-7.87319	-6.84875	-0.034548	-0.06539				103.521	75.7176	5.92326	-0.145731	-0.272744				99.6558	83.5908	12.772	-0.111182	-0.207354
PF-04691502	mTOR,PI3K	PI3K/Akt/mTOR	highly active	0.029329	0.059345			1.73605	0.477565	-1.13716	-0.597201	-0.474111				13.0449	3.55727	-8.61596	-4.54528	-3.61731				106.538	84.0454	45.6964	7.05702	3.53082				93.4936	80.4881	54.3123	11.6023	7.14813
Apitolisib	mTOR,PI3K	PI3K/Akt/mTOR	highly active	0.105277	0.171678				1.24065	0.426477	-1.57357	-0.415901	-0.090193				9.31011	3.17212	-11.906	-3.17848	-0.722996				112.313	83.0023	20.2682	5.26517	2.1947				103.003	79.8302	32.1743	8.44364	2.9177
BIIB021	HSP90	proteostasis	highly active	0.068158	0.063117			1.31734	0.765778	1.94571	0.15523	0.461054				9.88828	5.73007	14.6254	1.12722	3.4328				99.9691	109.292	103.063	3.3853	10.7401				90.0808	103.562	88.4375	2.25808	7.30733
XL888	HSP90	proteostasis	highly active	0.061908	0.054457			-0.921604	-0.492474	0.629098	0.200786	0.214681				-6.99091	-3.75575	4.69967	1.47066	1.57542				89.8009	92.4033	78.2985	4.66039	5.00593				96.7918	96.159	73.5989	3.18973	3.43051
PF-04929113	HSP90	proteostasis	highly active	0.053982	0.050117			0.639621	-0.366911	2.16474	0.12392	0.32995				4.77899	-2.80914	16.2767	0.891181	2.44442				101.821	104.502	77.5065	5.56406	8.1729				97.042	107.311	61.2297	4.67288	5.72848
Luminespib	HSP90	proteostasis	highly active	0.009944	0.008209			1.15192	2.19792	0.366227	0.365435	0.303537				8.64119	16.5268	2.71791	2.71194	2.2453				104.071	88.7953	7.58985	6.42728	5.01562				95.4294	72.2685	4.87194	3.71534	2.77033
Ganetespib	HSP90	proteostasis	highly active	0.015826	0.005657			-1.7761	1.12801	0.194736	0.363812	0.365555				-13.4328	8.46092	1.42506	2.6997	2.71284				102.212	99.6747	5.11414	8.99572	8.68733				115.645	91.2138	3.68909	6.29603	5.97449
Ixazomib	proteasome	proteostasis	highly active	0.052977	0.036175			0.134179	-0.596733	3.38096	-0.133674	0.141638				0.968522	-4.54174	25.4456	-1.05079	1.02475				102.631	94.8049	64.9001	0.591882	3.89929				101.662	99.3467	39.4544	1.64268	2.87454
Carfilzomib	proteasome	proteostasis	highly active	0.013081	0.012432			0.12544	0.558204	-0.103156	0.037284	0.015472				0.90264	4.1652	-0.820721	0.23804	0.073605				103.055	98.3234	3.60304	1.05312	0.222689				102.152	94.1582	4.42376	0.815078	0.149084
Bortezomib	proteasome	proteostasis	highly active	0.007206	0.007167	0.343389	0.042529	0.575713	0.564623	0.096952				2.54573	0.277585	4.2972	4.21359	0.687875				101.363	102.024	110.362	98.227	4.83348				98.8168	101.746	106.065	94.0134	4.14561
Fumagillin	Methionine aminopeptidase 2	proteostasis	highly active	0.040544	0.038145			-0.671884	0.377625	0.551721	0.140085	0.096011				-5.1083	2.80383	4.11632	1.01304	0.680779				98.0991	106.106	13.2974	3.58348	3.01321				103.207	103.302	9.18107	2.57043	2.33243
GSK1070916	Aurora kinase	cell cycle	highly active	0.043509	0.057229			0.929473	0.675252	-1.34054	0.029044	-0.001894				6.96415	5.04761	-10.1492	0.17592	-0.057314				110.053	107.563	48.2389	1.55572	0.091982				103.089	102.516	58.3881	1.3798	0.149297
Alisertib	Aurora kinase A	cell cycle	highly active	0.112984	0.123433			-0.277927	0.252942	0.036346	-0.987485	-0.55861				-2.1383	1.86386	0.23097	-7.48758	-4.25434				93.2487	104.257	86.708	6.77007	4.00146				95.387	102.393	86.477	14.2576	8.2558
BI-847325	Aurora kinase, MEK	cell cycle	highly active	0.015027	0.006794			0.939505	0.869471	0.025773	-0.065409	-0.012725				7.03979	6.51181	0.151261	-0.536152	-0.13897				105.486	103.031	1.97959	3.18749	-0.110175				98.4458	96.5193	1.82832	3.72364	0.028795
Milciclib	CDK	cell cycle	highly active	0.073575	0.074338			0.610247	0.123612	0.236543	-0.018335	0.016668				4.55754	0.888857	1.74023	-0.181264	0.082616				105.098	101.548	77.5316	0.49016	-0.131693				100.54	100.659	75.7914	0.671424	-0.214309
Dinaciclib	CDK	cell cycle	highly active	0.007062	0.006604	-0.54661	0.891548	-0.164934	0.180496	0.018797				-4.16387	6.67825	-1.28646	1.3177	0.098672				97.532	102	98.2615	97.0466	-0.013692				101.696	95.3214	99.548	95.7289	-0.112364
THZ1	CDK7	cell cycle	highly active	0.070605	0.061006			-0.936827	-0.092463	-0.586841	-0.0069	-0.002976				-7.10567	-0.740106	-4.46717	-0.09506	-0.065472				107.008	100.255	99.6037	-0.036093	-0.050067				114.114	100.995	104.071	0.058967	0.015405
SB743921 HCl	KSP	cell cycle	highly active	0.003455	0.001517	-0.133254	1.20419	1.59515	-0.030073	0.026465				-1.04763	9.03522	11.9826	-0.269757	0.156478				100.484	102.115	107.394	0.197238	0.015325				101.532	93.0798	95.411	0.466995	-0.141153
GSK461364	PLK1	cell cycle	highly active	0.430275	0.123099			-0.447845	-1.34393	0.050649	0.007245	-0.013506				-3.41929	-10.1748	0.338799	0.011579	-0.144859				94.9647	91.554	96.8536	0.084193	-0.219529				98.384	101.729	96.5148	0.072614	-0.07467
BI 2536	PLK1	cell cycle	highly active	0.036931	0.06757			-1.21297	-0.68842	0.684164	-0.001026	0.015736				-9.1875	-5.23296	5.1148	-0.050772	0.075589				90.0199	89.5092	71.9477	0.258719	-0.180006				99.2074	94.7422	66.8329	0.309491	-0.255595
AZD7762	Chk	DNA damage response	highly active	0.015658	0.026443			-0.20096	-1.63884	-0.970485	0.011842	-0.007129				-1.55806	-12.3981	-7.35942	0.046239	-0.096781				93.2393	83.0536	11.1696	-0.03294	-0.200152				94.7974	95.4517	18.529	-0.079179	-0.103372
CHIR-124	Chk1	DNA damage response	highly active	0.052518	0.054382			0.149915	0.662869	1.21915	0.00846	0.006313				1.08715	4.95426	9.14798	0.020739	0.004553				97.2355	98.2363	73.1277	-0.12977	-0.050944				96.1483	93.282	63.9797	-0.150509	-0.055497
Rucaparib	PARP	DNA damage response	highly active	0.089074	0.119378			-0.052418	0.989445	-0.472423	-0.707598	0.000887				-0.438211	7.41628	-3.60458	-5.37754	-0.03635				102.637	100.326	67.7894	13.8303	0.12309				103.075	92.9096	71.394	19.2078	0.159439
Niraparib	PARP1,PARP2	DNA damage response	highly active	0.081696	0.093503			0.721721	0.270112	0.250959	-0.148404	-0.003536				5.39794	1.99331	1.84891	-1.16184	-0.069695				110.588	112.926	92.6113	0.007362	-0.40115				105.19	110.933	90.7624	1.16921	-0.331456
Olaparib	PARP1,PARP2	DNA damage response	highly active	0.108662	0.125609			-0.223957	-0.298539	-0.394507	-0.789412	0.011636				-1.73143	-2.29369	-3.01718	-5.99433	0.044684				95.4725	98.0684	77.6111	6.17006	-0.070229				97.204	100.362	80.6283	12.1644	-0.114913
Adavosertib	Wee1	DNA damage response	highly active	0.058134	0.074324			-0.87176	0.935892	0.356998	0.01898	0.024916				-6.61514	7.01255	2.64833	0.100045	0.1448				94.795	99.2682	79.9093	-0.026086	-0.253459				101.41	92.2556	77.261	-0.126131	-0.398259
Mitomycin C	DNA	DNA damage	highly active	0.053625	0.062924			0.148213	0.397402	-0.767314	-0.025308	0.002718				1.07432	2.95293	-5.82774	-0.233834	-0.022549				97.9352	98.4988	71.8916	-0.312632	-0.481418				96.8609	95.5459	77.7193	-0.078798	-0.458868
Pixantrone Maleate	DNA	DNA damage	highly active	0.004849	0.003387	-1.12607	0.137423	1.30773	0.659132	0.009984				-8.53234	0.992976	9.81578	4.92608	0.032229				92.4721	95.2469	100.77	39.3004	-0.221599				101.004	94.2539	90.9543	34.3743	-0.253828
Topotecan	Topo I	DNA damage	highly active	0.048935	0.049661			0.417216	0.318358	0.2585	0.003013	0.03073				3.10231	2.35703	1.90576	-0.020327	0.188633				100.394	103.371	43.7528	-0.450562	-0.35758				97.2915	101.014	41.8471	-0.430235	-0.546213
Hydroxy Camptothecine	Topo I	DNA damage	highly active	0.061163	0.059971			0.110128	-0.225225	-0.756172	0.006133	0				0.7872	-1.74099	-5.74373	0.003194	-0.043039				102.069	98.2783	59.2317	0.081107	0.035997				101.282	100.019	64.9754	0.077913	0.079036
Pirarubicin	Topo II	DNA damage	highly active	0.021132	0.027677			-0.566665	-0.556049	-1.51626	0.015631	-0.006226				-4.31506	-4.23503	-11.474	0.074801	-0.089976				98.9087	92.8028	15.5899	-0.364799	-0.25383				103.224	97.0378	27.0638	-0.4396	-0.163854
Etoposide	Topo II	DNA damage	highly active	0.012892	0.015417			-0.120078	-0.730098	-0.276515	0.010099	0.015589				-0.948295	-5.54717	-2.12765	0.033094	0.074488				104.131	95.1623	2.59221	-0.328553	-0.172913				105.079	100.709	4.71986	-0.361647	-0.247401
Doxorubicin HCl	Topo II	DNA damage	highly active	0.005417	0.006627	0.423187	0.200457	0.818986	-2.04445	0.025836				3.14732	1.46819	6.13121	-15.4559	0.151734				101.993	104.823	97.7256	52.3847	-0.274853				98.8457	103.354	91.5944	67.8406	-0.426587
Mitoxantrone 2HCl	Topo II	DNA damage	highly active	0.00041	0.000211	1.18701	1.89785	1.13561	0.019902	0.006129				8.90569	14.2647	8.51819	0.107004	0.003168				103.866	101.509	26.2842	0.03562	-0.155591				94.9605	87.244	17.766	-0.071383	-0.158759
Amsacrine HCl	Topo II	DNA damage	highly active	0.004478	0.004619	-0.377804	-0.483054	-0.884523	-0.751669	0.028943				-2.89126	-3.68473	-6.71136	-5.70979	0.175158				89.1092	91.9852	92.1141	22.6145	0.596178				92.0005	95.67	98.8254	28.3243	0.42102
Teniposide	Topo II	DNA damage	highly active	0.003878	0.002981	0.002525	-0.376646	0.068723	-0.088442	0.013464				-0.024	-2.88253	0.475053	-0.709794	0.058466				97.1724	93.9585	94.2612	26.0092	-0.007451				97.1964	96.841	93.7861	26.719	-0.065917
Pralatrexate	Dihydrofolate reductase	DNA synthesis	highly active	0.003114	0.002224			-0.506005	1.16434	0.181281	0.098845	0.099284				-3.85776	8.73479	1.32362	0.702145	0.705451				93.5152	33.9472	3.16874	1.53067	1.56737				97.373	25.2124	1.84512	0.828528	0.861921
Methotrexate	Dihydrofolate reductase	DNA synthesis	highly active	0.018776	0.02305			1.04788	0.575938	0.580946	0.189989	0.023919				7.85678	4.29889	4.33665	1.38926	0.137283				118.08	104.18	25.2307	3.03784	2.31306				110.223	99.8811	20.894	1.64858	2.17578
Gemcitabine	antimetabolite	DNA synthesis	highly active	0.01129	0.013148			-0.054513	-0.311643	-0.121945	0.003451	0.020481				-0.454003	-2.39248	-0.962371	-0.017022	0.111366				100.054	93.4386	0.842321	-0.338292	-0.091205				100.508	95.8311	1.80469	-0.32127	-0.202571
CYTARABINE	antimetabolite	DNA synthesis	highly active	0.054555	0.090346			0.067642	1.15428	-0.797864	-0.08185	0.029856				0.466903	8.65898	-6.05805	-0.660099	0.182041				108.537	112.147	77.3534	0.153069	-0.35007				108.07	103.488	83.4114	0.813168	-0.532111
Decitabine	antimetabolite	DNA synthesis	highly active	0.024578	0.041684			0.445974	-1.04221	-1.49564	-0.214814	0.024828				3.31911	-7.90017	-11.3185	-1.6625	0.144138				105.287	95.0065	30.0788	2.20175	0.282665				101.968	102.907	41.3973	3.86424	0.138527
Floxuridine	thymidylate synthase	DNA synthesis	highly active	0.000323	0.000166	-1.84875	0.046089	0.821923	0.025347	0.079825				-13.9806	0.304421	6.15335	0.148051	0.558754				99.0971	94.1408	34.501	3.1112	1.80212				113.078	93.8364	28.3476	2.96314	1.24337
Raltitrexed	thymidylate synthase	DNA synthesis	highly active	0.005398	0.005434	-2.3126	-0.302331	0.517001	1.84786	0.069023				-17.4775	-2.32228	3.85458	13.8877	0.477314				92.4254	102.291	103.85	71.2599	3.05926				109.903	104.613	99.9952	57.3722	2.58195
OTX015	BET	epigenetics	highly active	0.080933	0.094444			1.33044	-0.155493	0.469852	-0.023128	0.019771				9.98699	-1.21528	3.49913	-0.217397	0.106009				103.657	99.9402	81.5609	0.5446	0.026738				93.6701	101.155	78.0618	0.761997	-0.079272
INCB057643	BET	epigenetics	highly active	0.085501	0.086225			-0.106476	0.752092	0.702563	-0.309351	0.009153				-0.845749	5.6269	5.25351	-2.3752	0.025966				99.4386	102.338	77.709	1.59667	-0.461033				100.284	96.7109	72.4555	3.97187	-0.486998
I-BET-762	BET	epigenetics	highly active	0.16134	0.241365				0.693095	0.905288	-1.48157	-0.021149	0.023118				5.18213	6.78183	-11.2124	-0.202476	0.131244				103.667	90.9021	16.1082	0.117897	-0.036648				98.4852	84.1203	27.3206	0.320372	-0.167891
CPI-203	BRD4	epigenetics	highly active	0.047365	0.040091			0.022302	1.18888	-1.12894	0.007407	-0.005919				0.125091	8.9198	-8.55401	0.012801	-0.087662				106.423	107.426	38.5718	-0.397756	-0.422211				106.298	98.506	47.1258	-0.410556	-0.334549
Givinostat	HDAC	epigenetics	highly active	0.044846	0.046297			-0.715008	-0.123467	-1.72425	0.007836	0.006461				-5.4334	-0.973846	-13.0419	0.016038	0.005673				96.694	102.681	20.1513	-0.465603	-0.183738				102.127	103.655	33.1932	-0.481642	-0.189411
Abexinostat	HDAC	epigenetics	highly active	0.042334	0.051512			1.42085	0.393538	-1.71969	0.013188	0.009344				10.6686	2.9238	-13.0076	0.056387	0.027408				109.548	105.044	44.9531	-0.440621	-0.49795				98.8792	102.121	57.9607	-0.497008	-0.525358
Belinostat	HDAC	epigenetics	highly active	0.050964	0.055271			0.989495	0.753178	-1.78862	0.002693	0.010338				7.41666	5.63509	-13.5273	-0.022736	0.034895				111.538	105.335	55.5835	-0.406399	-0.249229				104.121	99.6999	69.1107	-0.383663	-0.284124
Quisinostat	HDAC	epigenetics	highly active	0.000771	0.001066	0.201942	0.61553	0.088974	-0.280862	0.014724				1.47938	4.59738	0.627724	-2.16043	0.067965				110.842	110.023	92.3888	0.458818	-0.160803				109.362	105.425	91.761	2.61924	-0.228768
CUDC-907	HDAC, PI3Ka	epigenetics	highly active	0.000984	0.003225	0.93373	-0.269881	-0.350474	-0.00381	-0.007206				6.99625	-2.07764	-2.68522	-0.071762	-0.097362				102.393	99.7724	97.864	0.163619	-0.064419				95.397	101.85	100.549	0.235381	0.032942
Mocetinostat	HDAC1,HDAC2,HDAC3	epigenetics	highly active	0.370776	0.273511			-0.352292	0.143229	1.13775	-0.534863	0.01				-2.69893	1.03675	8.5343	-4.07531	0.032346				100.19	102.218	108.499	2.52088	0.217829				102.888	101.181	99.9644	6.59619	0.185482
JIB-04	KDM	epigenetics	highly active	0.060216	0.053264			-0.7756	-0.673802	-1.30931	-0.074712	-1.02421				-5.8902	-5.12276	-9.91377	-0.606288	-7.76448				96.7842	97.5043	56.9815	0.191305	-0.182691				102.674	102.627	66.8953	0.797594	7.58178
Colchicine	tubulin	antitubulin	highly active	0.034789	0.01307			-0.458352	0.695373	0.045639	0.006436	0.003117				-3.49851	5.1993	0.301032	0.005478	-0.019537				100.181	101.715	1.08761	-0.400804	-0.273304				103.68	96.5158	0.786575	-0.406283	-0.253767
Paclitaxel	tubulin	antitubulin	highly active	0.010101	0.006325			1.31274	1.19919	0.023829	-0.021732	-0.211087				9.85359	8.99751	0.136603	-0.206877	-1.6344				105.11	96.3456	0.609818	-0.2067	0.443564				95.2562	87.348	0.473214	0.000177	2.07796
Docetaxel	tubulin	antitubulin	highly active	0.007666	0.007434	0.75341	-0.044348	1.13891	3.30046	-0.008984				5.63683	-0.377373	8.54308	24.8388	-0.110766				110.802	107.322	109.833	106.928	0.253102				105.165	107.7	101.29	82.0895	0.363869
Vinblastine sulfate	tubulin	antitubulin	highly active	0.003754	0.002012	0.259265	-0.663125	0.908528	-1.14447	0.011665				1.91153	-5.04227	6.80626	-8.67104	0.044904				97.2509	92.2589	99.2822	1.96385	-0.115731				95.3394	97.3011	92.476	10.6349	-0.160635
Cabazitaxel	tubulin	antitubulin	highly active	0.00496	0.004235	0.407559	0.434782	1.48994	-0.195154	-0.034182				3.0295	3.23473	11.1895	-1.51428	-0.300735				107.861	107.815	108.953	53.9788	0.375922				104.832	104.581	97.7631	55.493	0.676657
Obatoclax	Bcl-2	apoptosis	highly active	0.058664	0.053059			-0.579046	0.368113	1.80065	0.008367	0.009601				-4.4084	2.73213	13.5319	0.020039	0.02934				92.8867	102.619	77.7935	-0.154827	-0.440415				97.2951	99.8865	64.2616	-0.174866	-0.469755
Elesclomol	electron transport chain	apoptosis	highly active	0.039643	0.032954			-0.48429	0.688511	-4.44903	-3.03433	-1.57583				-3.69405	5.14757	-33.5838	-22.9185	-11.923				93.0829	98.5618	16.1967	8.45872	5.74716				96.777	93.4143	49.7804	31.3773	17.6702
YM155	Survivin	apoptosis	highly active	0.009258	0.009001			0.670882	0.273365	0.062527	-0.01859	0.008515				5.01466	2.01783	0.428343	-0.183185	0.021154				98.1173	81.1225	1.0179	-0.382083	-0.518167				93.1026	79.1046	0.589554	-0.198899	-0.53932
Fluticasone propionate	glucocorticoid receptor	inflammation	highly active	0.000512	0.000968	1.98948	1.88352	0.221976	-0.591379	0.133873				14.9554	14.1566	1.63042	-4.50138	0.966214				107.581	101.957	69.5505	37.6706	29.5018				92.6261	87.8005	67.9201	42.172	28.5356
Mometasone furoate	glucocorticoid receptor	inflammation	highly active	0.000671634	0.000543713	-1.88956	-0.081857	0.013185	0.179807	-0.404373				-14.2882	-0.660149	0.056365	1.31251	-3.09156				86.6152	89.7749	53.2066	34.8584	29.8066				100.903	90.4351	53.1502	33.5458	32.8982
Halcinonide	glucocorticoid receptor	inflammation	highly active	0.00160584	0.00156415	-0.526707	0.63367	0.666779	0.205724	0.171833				-4.01383	4.73413	4.98374	1.50789	1.25239				93.7183	96.7399	72.0553	36.8753	31.3275				97.7321	92.0058	67.0715	35.3674	30.0751
Halofuginone	COL1A1,MMP2	inflammation	highly active	0.006603	0.005912			-0.327075	0.56197	0.011581	0.005845	0.001617				-2.50882	4.19359	0.044271	0.001028	-0.030848				95.2197	90.0676	0.181187	0.197928	0.102536				97.7285	85.8741	0.136915	0.1969	0.133384
Triptolide	XPB (ERCC3) subunit of TFIIH and HSP	inflammation	highly active	0.038397	0.039428			-0.094907	-0.29459	-0.249711	-0.014115	0.006223				-0.758529	-2.26392	-1.92558	-0.14945	0.003878				101.074	102.353	7.02909	-0.413061	-0.461578				101.832	104.617	8.95467	-0.263611	-0.465456
Eltanexor	CRM1	nucelar export	highly active	0.051114	0.052321			0.026938	-1.47131	-1.47865	-0.005997	0.001009				0.160047	-11.1351	-11.1904	-0.088247	-0.035433				96.2699	87.8819	50.4801	-0.278332	-0.350085				96.1098	99.017	61.6705	-0.190085	-0.314652
Selinexor	CRM1	nucelar export	highly active	0.017979	0.019243			-1.74012	-0.586851	-2.03781	0.000501	0.016942				-13.1616	-4.46725	-15.4059	-0.039259	0.084682				85.5863	78.5408	15.8559	0.396705	0.429434				98.7479	83.008	31.2617	0.435964	0.344752
MP_1497_1	N/A	propietary molecule	highly active	0.05831	0.06124			0.09416	0.022629	0.354094	0.001879	0.015613				0.666823	0.127555	2.62643	-0.028875	0.074667				100.295	94.942	83.9662	-0.247033	-0.435718				99.6286	94.8144	81.3398	-0.218158	-0.510385
GM_1534_34	N/A	propietary molecule	highly active	0.082998	0.090596			0.719387	-0.147114	-0.874926	0.022342	0.02113				5.38034	-1.15211	-6.63901	0.125397	0.116257				97.4547	89.9612	75.517	0.319595	0.123409				92.0743	91.1133	82.156	0.194198	0.007152
CX-6258 HCl	pim	JAK/STAT	highly active	0.064989	0.067177			0.655076	-0.110108	-0.321616	-0.004473	-0.003884				4.8955	-0.873129	-2.46767	-0.076763	-0.072317				108.203	105.856	98.6896	-0.175346	-0.013513				103.308	106.729	101.157	-0.098583	0.058804
Homoharringtonine	STAT	JAK/STAT	highly active	0.029315	0.009977			-0.397003	0.602308	0.005639	0.013262	0.010518				-3.036	4.49769	-0.000527	0.056944	0.036255				95.026	93.8859	0.360782	-0.157282	-0.23814				98.062	89.3882	0.361309	-0.214226	-0.274395
Pluripotin	ERK	MAPK	highly active	0.048936	0.066227			-0.349123	0.318601	-1.34375	-0.014796	-0.183183				-2.67504	2.35886	-10.1734	-0.154585	-1.42404				95.5138	93.2531	48.5391	5.90575	3.18534				98.1888	90.8942	58.7126	6.06033	4.60938
GZD824 Dimesylate	Bcr-Abl	protein tyrosine kinase	highly active	0.018808	0.023273			-1.51096	-1.72803	-0.80097	-0.207392	-0.004728				-11.434	-13.0705	-6.08147	-1.60654	-0.078683				89.1768	76.145	25.3954	18.53	-0.341161				100.611	89.2155	31.4768	20.1365	-0.262478
Ponatinib	MultiTarget, BCR-Abl, PDGFRa, VEGFR2, FGFR1	protein tyrosine kinase	highly active	0.098113	0.083029			0.390929	-0.333201	0.487104	0.846068	0.00234				2.90414	-2.55501	3.62919	6.33537	-0.025396				106.072	103.056	69.7411	26.7149	-0.038545				103.168	105.611	66.1119	20.3795	-0.013149
KX2-391	Src	protein tyrosine kinase	highly active	0.067629	0.063247			-0.164927	-0.203317	0.438746	-0.001574	0.004608				-1.2864	-1.57582	3.26462	-0.054906	-0.008303				104.476	103.943	99.5398	-0.233341	-0.419409				105.762	105.519	96.2752	-0.178435	-0.411105
MK-5108	Aurora kinase A	cell cycle	Not classified	5.60381	8.00736				1.49976	1.53449	0.141766	-0.021134	-0.580419				11.2635	11.5253	1.02572	-0.202366	-4.41876				114.852	110.206	91.8057	62.9552	8.11833				103.588	98.6812	90.78	63.1576	12.5371
Abemaciclib	CDK4,CDK6	cell cycle	Not classified	0.173546	0.573217				0.320422	-0.489161	-1.61522	-1.66232	0.027432				2.37258	-3.73077	-12.22	-12.5751	0.163765				93.6311	72.0915	34.6548	14.6302	0.545651				91.2585	75.8223	46.8748	27.2053	0.381886
OSI-027	mTORC1/2	PI3K/Akt/mTOR	Not classified	0.731031	1.88514				1.09497	0.2048	-0.414097	-1.84348	-0.002421				8.2118	1.50093	-3.16487	-13.9408	-0.06129				113.111	89.5356	66.3924	22.1045	0.124965				104.899	88.0347	69.5573	36.0453	0.186255
Bimiralisib	mTOR,PI3K	PI3K/Akt/mTOR	Not classified	0.53766	0.943481				0.559058	-0.226434	-1.67288	-0.914739	-0.164613				4.17164	-1.7501	-12.6547	-6.93916	-1.28404				101.167	87.6841	53.3231	7.26824	3.33155				96.9955	89.4342	65.9778	14.2074	4.61559
AZD1390	ATM	DNA damage response	Not classified	5.92682	6.44573				-0.903856	0.566731	-0.633767	-0.452383	0.028483				-6.85711	4.22949	-4.82094	-3.45351	0.171693				94.6719	96.1647	83.21	55.0371	0.110362				101.529	91.9352	88.031	58.4906	-0.061332
Evofosfamide	DNA	DNA damage	Not classified	0.936328	1.56532				-0.718513	-0.490407	-1.96051	-1.68521	-0.021513				-5.45983	-3.74016	-14.8231	-12.7477	-0.205222				102.205	98.9443	76.5923	4.19578	0.175689				107.665	102.685	91.4154	16.9434	0.380911
Carmustine	DNA	DNA damage	Not classified	3.60215	6.40259				-0.204171	-0.792984	-0.043945	-3.90689	-0.054261				-1.58226	-6.02126	-0.374333	-29.4966	-0.452107				97.2375	98.3507	90.1984	34.9961	0.162092				98.8198	104.372	90.5727	64.4927	0.614199
SGI-1027	DNA methyltransferase	epigenetics	Not classified	0.737132	0.543823				1.27191	-0.494271	-0.245183	-0.000116	0.007585				9.54572	-3.76929	-1.89145	-0.043913	0.01414				115.538	105.123	83.4637	0.031126	-0.013421				105.992	108.892	85.3551	0.07504	-0.027561
SP2509	LSD1	epigenetics	Not classified	0.811066	0.559704				0.354709	1.95116	1.92132	0.003189	0.003798				2.63107	14.6666	14.4416	-0.019	-0.014406				110.993	115.073	79.4837	3.11029	-0.395773				108.362	100.407	65.042	3.12929	-0.381367
Vorinostat	HDAC	epigenetics	Not classified	0.268883	0.421629				0.951476	0.408681	-2.468	0.011832	0.024924				7.13003	3.03796	-18.649	0.046161	0.144862				114.316	109.24	23.9696	0.135891	0.043207				107.186	106.202	42.6186	0.08973	-0.101655
Venetoclax	Bcl-2	apoptosis	Not classified	5.73568	6.43916				-0.506816	1.26683	1.79078	2.46126	0.014058				-3.86387	9.50747	13.4574	18.5121	0.062946				107.21	106.965	106.366	81.8984	-0.113389				111.074	97.4576	92.9085	63.3863	-0.176335
Diflucortolone valerate	Annexin A1	endocrinology & hormones	Not classified	0.0424851	0.0479367			1.25115	-0.244896	-0.435534	-0.284945	-0.714024				9.38922	-1.88928	-3.32648	-2.19121	-5.42599				108.602	84.5314	46.8343	39.2694	31.9757				99.2125	86.4207	50.1607	41.4606	37.4017
Triamcinolone	glucocorticoid receptor	inflammation	Not classified	0.220229	0.41927				0.816978	-1.1225	-0.93503	-0.211597	-0.420175				6.11607	-8.5054	-7.09213	-1.63824	-3.21069				98.6243	70.3037	41.7433	29.2518	31.7771				92.5083	78.8091	48.8355	30.8901	34.9878
Fludrocortisone acetate	mineralocorticoid receptor	inflammation	Not classified	0.089814	0.101499			1.09049	-0.150577	-0.576103	-0.597348	-0.949971				8.17808	-1.17823	-4.38621	-4.54638	-7.20477				109.241	96.9887	65.289	32.0664	31.7977				101.063	98.1669	69.6752	36.6128	39.0024
R406	Syk	immunology & inflammation	Not classified	1.20528	3.79831				-0.594768	0.166238	-2.05519	0.105806	-0.753086				-4.52693	1.21021	-15.5369	0.754621	-5.72047				100.284	100.527	67.7159	49.0655	34.2721				104.811	99.317	83.2527	48.3109	39.9925
AZD1208	Pim	JAK/STAT	Not classified	8.81612	7.92274				-1.27414	-1.67388	-1.94801	-0.624394	0.033984				-9.64861	-12.6623	-14.7288	-4.75028	0.213161				83.0537	68.6244	56.223	55.7678	0.211933				92.7023	81.2867	70.9519	60.518	-0.001228
Ulixertinib	ERK	MAPK	Not classified	6.04043	8.51382				0.417274	0.682521	2.03827	-2.22275	0.008842				3.10274	5.10241	15.3232	-16.8001	0.023617				102.178	103.028	96.5566	59.7542	0.365496				99.0748	97.9259	81.2334	76.5543	0.341879
Cobimetinib	MEK1	MAPK	Not classified	6.70035	6.92211				1.35438	0.504046	1.50038	1.28654	0.023224				10.1675	3.75691	11.2682	9.65607	0.132044				109.714	102.58	104.409	80.618	-0.041402				99.5468	98.8236	93.1413	70.9619	-0.173446
PH-797804	p38 MAPK	MAPK	Not classified	39.5007	>50				0.459002	-0.312285	-1.77312	-1.45037	-1.35378				3.41732	-2.39732	-13.4104	-10.9772	-10.2491				102.679	89.6	75.5558	73.7375	48.1374				99.2614	91.9973	88.9662	84.7147	58.3865
Pexmetinib	p38 MAPK,Tie-2	MAPK	Not classified	7.83097	8.23303				-0.869566	-1.18185	-1.41607	-1.40267	0.014785				-6.5986	-8.95289	-10.7186	-10.6176	0.068423				87.6756	73.003	58.6456	51.7227	-0.016787				94.2742	81.9559	69.3642	62.3402	-0.085211
Disulfiram	aldehyde-dehydrogenase	metabolism	Not classified	0.025144	0.08567				-1.035	0.134511	-1.83287	-0.555537	0.018515				-7.84575	0.971022	-13.8609	-4.23117	0.09654				94.8227	86.099	23.7777	55.4959	0.233551				102.668	85.1279	37.6385	59.727	0.137011
Fluvastatin Sodium	HMG-CoA Reductase	metabolism	Not classified	1.22814	1.65847				-1.2134	-0.036205	-0.747608	-1.27853	0.024878				-9.19075	-0.315982	-5.67918	-9.68175	0.144514				91.8864	85.585	75.9433	6.67423	0.435274				101.077	85.901	81.6225	16.356	0.29076
Verteporfin	TEAD-YAP	N/A	Not classified	6.0258	5.46124				0.414848	-0.030746	-0.412228	0.475694	0.011433				3.08445	-0.274833	-3.15078	3.54316	0.04315				96.8776	100.824	99.7919	87.8279	-0.41004				93.7932	101.099	102.943	84.2848	-0.45319
Bromocriptine Mesylate	Dopamine Receptor	neuronal signaling	Not classified	5.41102	5.22907				1.02237	-0.104124	-0.171798	-0.040741	-0.0278				7.66451	-0.828018	-1.33821	-0.350184	-0.252617				99.5496	90.2898	96.0228	66.5113	-0.331638				91.8851	91.1178	97.361	66.8615	-0.079021
Ripretinib	c-Kit	protein tyrosine kinase	Not classified	0.345014	0.690289				0.442256	-1.31028	-1.30986	-1.77426	-0.06671				3.29108	-9.92108	-9.91792	-13.419	-0.54596				96.1341	81.4527	40.7907	10.3665	0.659451				92.8431	91.3738	50.7087	23.7855	1.20541
