# Supplementary material for: Targetable Vulnerabilities in MYC‐Driven B Cell Lymphomas Resistant to BCR Extinction
Source: Hematol Oncol. 2026 Feb 11;44(2):e70175. doi: 10.1002/hon.70175 (PMC12892111; doi:10.1002/hon.70175)
Supplement: Supplementary file 8 — Table S4: Key resources. [file HON-44-e70175-s005.xlsx]

## Sheet: Reagents
Supplementary table 4. Key resources
REAGENTS	SUPPLIER/SOURCE	IDENTIFIER
Antibodies
Mouse anti-Cyclin D3 (DCS22)	Cell Signaling Technology	Cat#2936T
Mouse anti-CDK6 (DCS83)	Cell Signaling Technology	Cat#3136T
Rabbit anti-CDK4 (EPR17525)	Abcam	Cat#ab199728
Rabbit anti-Phospho-Rb (Ser807/811)	Cell Signaling Technology	Cat#9308S
Rabbit anti-Rb (D20)	Cell Signaling Technology	Cat#9313T
Rabbit anti-Histone H3	Abcam	Cat#ab1791
Rabbit anti phospho-p70 S6 Kinase thr389 (1A5)	Cell Signaling Technology	Cat#9206
Rabbit anti p70 S6 Kinase (49D7)	Cell Signaling Technology	Cat#2708
Goat anti-rabbit IgG, HRP-linked	Cell Signaling Technology	Cat#7074; RRID:AB_330924
Horse anti-mouse IgG, HRP-linked	Cell Signaling Technology	Cat# 7076; RRID:AB_2099233
Anti-Puromycin, clone 12D10, Alexa Fluor™ 647	MilliporeSigma	Cat# MABE343-AF647; RRID:AB_2736876
Rat anti-mouse IgM (Clone# R331.12)	Homemade	N/A
Biotin Rat anti-mouse IgM (Clone# R331.12)	Homemade	N/A
Rat anti-mouse IgM (Clone# R33-24.12)	Homemade	N/A
Biotin Rat anti-mouse IgM (Clone# R33-24.12)	Homemade	N/A
Alexa Fluor® 488 AffiniPure® Fab Fragment Goat Anti-Mouse IgM, µ chain specific	Jackson Immunoresearch Labs	Cat# 115-227-020 ;RRID:AB_2338870
Alexa Fluor® 647 AffiniPure® Fab Fragment Goat Anti-Mouse IgM, µ chain specific	Jackson Immunoresearch Labs	Cat# 115-607-020; RRID:AB_2338932
Anti-Biotin MicroBeads	Miltenyi Biotec	Cat# 130-090-485; RRID:AB_244365
Chemicals, peptides, and recombinant proteins
Sapanisertib	Selleck Chemicals	Cat# S2811
Rapamycin	LC laboratories	Cat# R-5000-200MG
Laduviglusib (CHIR-99021)	Medchem Express	Cat# HY-10182
Palbociclib	Medchem Express	Cat# HY-50767
Panobinostat	Selleck Chemicals	Cat# S1030
Ribonuclease A Solution from bovine pancreas for molecular biology	Merck	Cat# R4642
Tat-Cre Recombinase	Homemade	NA
EdU (5-ethynyl-2'-deoxyuridine)	Carbosynth	Cat#NE08701
CuSO4	Acros	Cat#197730010
Sulfo-Cyanine5 Azide	Lumiprobe	Cat#A3330
Sodium Ascorbate	Acros	Cat#352685000
Puromycin dihydrochloride	Millipore Sigma	Cat# P8833
Cycloheximide	Millipore Sigma	Cat# C7698
Dimethyl sulphoxide	VWR Chemicals	Cat# 23500.297
Kits and commercial assays
NuPAGE MOPS SDS Running Buffer	Invitrogen	Cat#NP0002
NuPAGE™ MES SDS Running Buffer	Invitrogen	Cat#NP0001
NuPAGE LDS samples buffer	Invitrogen	Cat#NP0008
NuPAGE Bis-Tris Mini Protein Gels, 4–12%, 1.0–1.5 mm	Invitrogen	Cat#NP0321 Cat#NP0322
iBlot 3 Transfer Stacks, mini, nitrocellulose	Invitrogen	Cat#IB33002
SuperSignal West Dura Extended Duration Substrate	Thermo Scientific	Cat#34075
ECL Start Western Blotting Detection Reagent	Cytiva	Cat#GERPN3243
Restore Western Blot Stripping Buffer	Thermo Scientific	Cat#21059
LIVE/DEAD™ Fixable Aqua Dead Cell Stain Kit, for 405 nm excitation	Invitrogen	Cat# L34966A
DAPI, dilactate	Merck	Cat#D9564
CellTiter-Glo® 2.0	Promega	Cat# 9243
Cell lines and experimenal models
DoGKIT	DMSZ	Cat# ACC629; RRID:CVCL_2023
WILL-2	DMSZ	Cat# ACC652; RRID: CVCL_1901
COH-DHL1	Zhang et al. Blood 2022	RRID: CVCL_C1GL
λ-MYC; B1-8f murine lymphoma cell lines	Varano et al. Nature 2017; Established in the lab of the lead author	N/A
Software and algorithms
FlowJo software version v. 10.9.0	BD	RRID:SCR_008520
SpectroFlow	Cytek	RRID:SCR_025494
FACSDiva	BD Biosciences	RRID:SCR_016722
ImageJ	ImageJ	RRID:SCR_003070
ImageLab Software	Bio-Rad Laboratories	RRID:SCR_014210
GraphPad Prism Software	GraphPad	RRID:SCR_002798
Matlab	MathWorks	RRID:SCR_001622
Other
FACSCanto II cell analyzer	BD Biosciences	https://www.bdbiosciences.com/en-ch/products/instruments/flow-cytometers/clinical-cell-analyzers/facscanto
Cytek Aurora Spectral Analyzer	Cytek Biosciences	https://cytekbio.com/pages/aurora
FACS Aria Cell sorter	BD Biosciences	https://www.bdbiosciences.com/en-ch/products/instruments/flow-cytometers/research-cell-sorters/bd-facsaria-iii
ChemiDoc MP Imaging System	Bio-Rad Laboratories	https://www.bio-rad.com/it-it/life-science-research/news/bio-rad-introduces-chemidoc-mp-imaging-system-for-more-accurate-western-blot-quantification?ID=Bio-Rad-Introduces-t_1315329455
Bioruptor Plus sonication device	Diagenode	B01020014
iBlot 3 Western Blot Transfer System	Invitrogen	https://www.thermofisher.com/it/en/home/life-science/protein-biology/protein-assays-analysis/western-blotting/transfer-proteins-western-blot/iblot-dry-blotting-system.html?ef_id=Cj0KCQiA0KrJBhCOARIsAGIy9wAXZY1-lKu6DHieaJKnrQkT-BoLxXKX-Hw-XrBT62ZO3IaGfmPEM2oaAkOkEALw_wcB:G:s&s_kwcid=AL!3652!3!772389377457!e!!g!!iblot%203!22981024226!188477996761&cid=bid_pca_wdv_r01_co_cp1359_pjt0000_bid00000_0se_g…	https://www.thermofisher.com/it/en/home/life-science/protein-biology/protein-assays-analysis/western-blotting/transfer-proteins-western-blot/iblot-dry-blotting-system.html?ef_id=Cj0KCQiA0KrJBhCOARIsAGIy9wAXZY1-lKu6DHieaJKnrQkT-BoLxXKX-Hw-XrBT62ZO3IaGfmPEM2oaAkOkEALw_wcB:G:s&s_kwcid=AL!3652!3!772389377457!e!!g!!iblot%203!22981024226!188477996761&cid=bid_pca_wdv_r01_co_cp1359_pjt0000_bid00000_0se_g…
Microlab STAR M	Hamilton	https://www.hamiltoncompany.com/microlab-star?srsltid=AfmBOoq8Lk8-Ap_g1Sour6DeujfrVCL0CC3fiDluYRG7VY3z7Z9MWyeC
Enspire plate reader	Revvity
